# Supplementary material for: Modulation of Human Macrophage Responses to Mycobacterium tuberculosis by Silver Nanoparticles of Different Size and Surface Modification
Source: PLoS One. 2015 Nov 18;10(11):e0143077. doi: 10.1371/journal.pone.0143077 (PMC4651328; doi:10.1371/journal.pone.0143077)
Supplement: S3 Data — (XLS) [file pone.0143077.s005.xls]

## Sheet: MTS
Fold	MTS-3 hrs					Fold	MTS 3 hrs
Exp 1	0	5	10	20	50		0	5	5	5	10	10	10	20	20	20	50	50	50
Ag20-Cit	100.013	124.913	148.678	156.019	129.384	Ag20-Cit	100.013	124.913	128.842	104.655	148.678	132.456	102.903	156.019	125.053	110.515	129.384	104.14	69.0033
Ag20-PVP	100	102.505	135.143	142.658	159.603	Ag20-PVP	100	102.505	128.807	100.11	135.143	135.333	97.3165	142.658	136.105	108.708	159.603	151.158	90.1424
Ag110-cit	100	95.4767	129.436	124.983	161.413	Ag110-cit	100	95.4767	113.228	109.036	129.436	109.053	101.369	124.983	99.0175	96.2212	161.413	108.14	114.239
Ag110-PVP	100	121.399	146.868	155.15	205.88	Ag110-PVP	100	121.399	111.93	112.486	146.868	126.667	109.529	155.15	148.07	117.579	205.88	191.228	140.033
PVP10	100	104.106	126.061	135.873	151.253	PVP10	100	104.106			126.061			135.873	107.263		151.253	117.053	91.0186
PVP40	100	93.5282	112.039	120.598	128.462	PVP40	100	93.5282			112.039			120.598	108.772		128.462	110.807	86.035
Exp 2	0	5	10	20	50		Average-3 hrs							stdev-3 hrs
Ag20-Cit	100	128.842	132.456	125.053	104.14		0	5	10	20	50		0	5	10	20	50
Ag20-PVP	100	128.807	135.333	136.105	151.158	Ag20-Cit	100.013	119.47	128.012	130.529	100.843	Ag20-Cit	0	12.9797	23.209	23.2414	30.3252
Ag110-cit	100	113.228	109.053	99.0175	108.14	Ag20-PVP	100	110.474	122.598	129.157	133.635	Ag20-PVP	0	15.922	21.8942	18.0103	37.9013
Ag110-PVP	100	111.93	126.667	148.07	191.228	Ag110-cit	100	105.914	113.286	106.74	127.931	Ag110-cit	0	9.27849	14.5046	15.8599	29.1562
PVP10	100			107.263	117.053	Ag110-PVP	100	115.272	127.688	140.266	179.047	Ag110-PVP	0	5.31353	18.6907	19.9638	34.5724
PVP40	100			108.772	110.807	PVP10	100	104.106	126.061	121.568	119.775	PVP10	0			20.2305	30.2091
						PVP40	100	93.5282	112.039	114.685	108.435	PVP40	0			8.36263	21.3128
Exp 3	0	5	10	20	50
Ag20-Cit	100	104.655	102.903	110.515	69.0033
Ag20-PVP	100	100.11	97.3165	108.708	90.1424
Ag110-cit	100	109.036	101.369	96.2212	114.239
Ag110-PVP	100	112.486	109.529	117.579	140.033
PVP10	100				91.0186
PVP40	100				86.035
Fold	MTS-6 hrs					Fold	MTS-6
Exp 1	0	5	10	20	50		0	5	5	5	10	10	10	20	20	20	50	50	50
Ag20-Cit	100	88.6649	98.9247	88.6425	91.7115	Ag20-Cit	100	88.6649	159.086	104.655	98.9247	134.194	102.903	88.6425	125.457	110.515	91.7115	78.871	69.0033
Ag20-PVP	100	67.6523	86.2903	91.5323	82.4597	Ag20-PVP	100	67.6523	160.511	100.11	86.2903	134.005	97.3165	91.5323	122.312	108.708	82.4597	101.505	90.1424
Ag110-cit	100	98.0959	101.792	94.8029	104.592	Ag110-cit	100	98.0959	140.296	109.036	101.792	128.817	101.369	94.8029	110.914	96.2212	104.592	74.1129	114.239
Ag110-PVP	100	97.3342	111.29	108.893	136.918	Ag110-PVP	100	97.3342	135.726	112.486	111.29	134.677	109.529	108.893	148.172	117.579	136.918	150.134	140.033
PVP10	100	118.862	124.014	121.595	138.665	PVP10	100	118.862			124.014			121.595	129.14		138.665	129.704	91.0186
PVP40	100	105.533	121.057	123.634	131.967	PVP40	100	105.533			121.057			123.634	124.758		131.967	132.527	86.035
Exp 2	0	5	10	20	50	Average-6 hrs							stdev-6 hrs
Ag20-Cit	100	159.086	134.194	125.457	78.871		0	5	10	20	50		0	5	10	20	50
Ag20-PVP	100	160.511	134.005	122.312	101.505	Ag20-Cit	100.013	117.469	112.007	108.205	79.8619	Ag20-Cit	0	36.9178	19.3168	18.5157	11.3865
Ag110-cit	100	140.296	128.817	110.914	74.1129	Ag20-PVP	100	109.424	105.871	107.517	91.3691	Ag20-PVP	0	47.1248	24.9812	15.4243	9.58193
Ag110-PVP	100	135.726	134.677	148.172	150.134	Ag110-cit	100	115.809	110.659	100.646	97.648	Ag110-cit	0	21.9001	15.7265	8.92054	20.9449
PVP10	100			129.14	129.704	Ag110-PVP	100	115.182	118.499	124.882	142.362	Ag110-PVP	0	19.3372	14.0386	20.6324	6.90931
PVP40	100			124.758	132.527	PVP10	100	118.862	124.014	125.367	119.796	PVP10	0			5.33498	25.3214
						PVP40	100	105.533	121.057	124.196	116.843	PVP40	0			0.795178	26.6819
Exp3	0	5	10	20	50
Ag20-Cit	100	104.655	102.903	110.515	69.0033
Ag20-PVP	100	100.11	97.3165	108.708	90.1424
Ag110-cit	100	109.036	101.369	96.2212	114.239
Ag110-PVP	100	112.486	109.529	117.579	140.033
PVP10	100				91.0186
PVP40	100				86.035
Fold	MTS-24 hrs					Fold	MTS-24 hrs
Exp 1	0	5	10	20	50		5	5	5	10	10	10	20	20	20	50	50	50
Ag20-Cit	100	37.985	38.5227	25.7597	49.4156	Ag20-Cit	37.985	32.8814	16.3525	38.5227	28.9619	25.4006	25.7597	22.2034	21.9604	49.4156	25.9746	23.9397
Ag20-PVP	100	30.8555	30.9023	29.3829	28.3777	Ag20-PVP	30.8555	27.9237	13.6664	30.9023	20.9746	20.2639	29.3829	14.4703	17.5306	28.3777	25.0212	23.4213
Ag110-cit	100	58.158	40.0187	28.144	68.8172	Ag110-cit	58.158	60.5085	15.6456	40.0187	33.8983	14.3732	28.144	15.7415	11.7813	68.8172	28.7288	26.0132
Ag110-PVP	100	62.9734	51.4727	45.6288	82.1879	Ag110-PVP	62.9734	51.5678	17.3893	51.4727	38.3898	24.4109	45.6288	33.4534	25.7304	82.1879	42.2034	43.591
PVP10	100	104.114	124.381	135.414	156.405	PVP10	104.114			124.381			135.414	122.733		156.405	123.326	99.623
PVP40	100	81.9308	110.706	136.957	142.286	PVP40	81.9308			110.706			136.957	119.746		142.286	122.331	94.3921
						Average-24 hrs							stdev-24 hrs
Exp 2	0	5	10	20	50		0	5	10	20	50		0	5	10	20	50
Ag20-Cit	100	32.8814	28.9619	22.2034	25.9746	Ag20-Cit	100.013	29.073	30.9617	23.3078	33.11	Ag20-Cit	0	11.3079	6.78579	2.12685	14.1577
Ag20-PVP	100	27.9237	20.9746	14.4703	25.0212	Ag20-PVP	100	24.1485	24.0469	20.4613	25.6067	Ag20-PVP	0	9.19544	5.94755	7.87639	2.52957
Ag110-cit	100	60.5085	33.8983	15.7415	28.7288	Ag110-cit	100	44.7707	29.4301	18.5556	41.1864	Ag110-cit	0	25.2504	13.3939	8.53659	23.9675
Ag110-PVP	100	51.5678	38.3898	33.4534	42.2034	Ag110-PVP	100	43.9768	38.0911	34.9375	55.9941	Ag110-PVP	0	23.7212	13.5333	10.0319	22.6951
PVP10	100			122.733	123.326	PVP10	100	104.114	124.381	129.073	126.451	PVP10	0			8.9666	28.5196
PVP40	100			119.746	122.331	PVP40	100	81.9308	110.706	128.351	119.67	PVP40	0			12.1698	24.0576
Exp 3	0	5	10	20	50
Ag20-Cit	100	16.3525	25.4006	21.9604	23.9397
Ag20-PVP	100	13.6664	20.2639	17.5306	23.4213
Ag110-cit	100	15.6456	14.3732	11.7813	26.0132
Ag110-PVP	100	17.3893	24.4109	25.7304	43.591
PVP10	100				99.623
PVP40	100				94.3921

## Sheet: LDH
Fold-3 hrs							LDH-3 hrs
Exp1	0	5	10	20	50		0	5	5	5	10	10	10	20	20	20	50	50	50
Ag20-Cit	100	121.302	109.141	115.977	133.88	Ag20-Cit	100	121.302	101.12	106.393	109.141	92.3092	113.016	115.977	84.2385	83.8033	133.88	51.3103	142.984
Ag20-PVP	100	110.13	111.758	115.781	186.328	Ag20-PVP	100	110.13	90.9799	107.148	111.758	93.1827	128.656	115.781	95.0437	112.262	186.328	85.9096	143.443
Ag110-cit	100	108.255	100.625	106.901	132.617	Ag110-cit	100	108.255	87.4288	109.311	100.625	91.578	110.525	106.901	96.373	116.951	132.617	99.7626	122.525
Ag110-PVP	100	91.224	99.4792	107.057	115.729	Ag110-PVP	100	91.224	85.6248	102.098	99.4792	92.2142	107.738	107.057	100.294	110.984	115.729	98.5283	122.098
PVP10	100	86.1458	84.1927	84.0365	76.7708	PVP10	100	86.1458			84.1927			84.0365	64.831		76.7708	88.3308	92.5902
PVP40	100	87.6562	77.0312	82.0052	72.0833	PVP40	100	87.6562			77.0312			82.0052	81.8078		72.0833	87.3813	103.148
							LDH-3 hrs average						3 hr stdev
Exp2	0	5	10	20	50		0	5	10	20	50		0	5	10	20	50
Ag20-Cit	100	101.12	92.3092	84.2385	51.3103	Ag20-Cit	100	109.605	104.822	94.6728	109.391	Ag20-Cit	0	10.4672	11.0084	18.4509	50.5052
Ag20-PVP	100	90.9799	93.1827	95.0437	85.9096	Ag20-PVP	100	102.753	111.199	107.696	138.56	Ag20-PVP	0	10.3039	17.7431	11.0974	50.387
Ag110-cit	100	87.4288	91.578	96.373	99.7626	Ag110-cit	100	101.665	100.909	106.742	118.301	Ag110-cit	0	12.3404	9.47647	10.2899	16.8295
Ag110-PVP	100	85.6248	92.2142	100.294	98.5283	Ag110-PVP	100	92.9824	99.8104	106.112	112.119	Ag110-PVP	0	8.37639	7.76705	5.407	12.1928
PVP10	100			64.831	88.3308	PVP10	100	86.1458	84.1927	74.4337	85.8973	PVP10	0			13.5803	8.18562
PVP40	100			81.8078	87.3813	PVP40	100	87.6562	77.0312	81.9065	87.5374	PVP40	0			0.139572	15.5327
Exp3	0	5	10	20	50
Ag20-Cit	100	106.393	113.016	83.8033	142.984
Ag20-PVP	100	107.148	128.656	112.262	143.443
Ag110-cit	100	109.311	110.525	116.951	122.525
Ag110-PVP	100	102.098	107.738	110.984	122.098
PVP10					92.5902
PVP40					103.148
Fold-6 hrs							LDH-6 hrs
Exp1	0	5	10	20	50		0	5	5	5	10	10	10	20	20	20	50	50	50
Ag20-Cit	100	131.397	137.493	117.661	157.378	Ag20-Cit	100	131.397	90.79	142.578	137.493	87.1593	132.617	117.661	81.793	99.6094	157.378	55.9945	140.179
Ag20-PVP	100	131.816	136.395	131.476	194.793	Ag20-PVP	100	131.816	89.4698	140.346	136.395	90.9391	146.261	131.476	94.0907	130.859	194.793	87.1593	146.066
Ag110-cit	100	109.602	109.027	110.806	124.804	Ag110-cit	100	109.602	88.8096	132.924	109.027	89.3633	134.626	110.806	90.8752	129.436	124.804	97.2104	123.214
Ag110-PVP	100	97.7499	111.303	119.126	144.715	Ag110-PVP	100	97.7499	88.8948	119.615	111.303	86.3181	125.67	119.126	89.6614	139.509	144.715	102.353	157.338
PVP10	100	90.6332	86.4992	94.0607	85.3218	PVP10	100	90.6332			86.4992			94.0607	83.4434		85.3218	84.3271	67.8292
PVP40	100	102.302	77.3679	85.7666	83.3595	PVP40	100	102.302			77.3679			85.7666	83.8267		83.3595	78.0558	101.758
							LDH-6 hrs average						6 hr stdev
Exp2	0	5	10	20	50		0	5	10	20	50		0	5	10	20	50
Ag20-Cit	100	90.79	87.1593	81.793	55.9945	Ag20-Cit	100	121.588	119.09	99.6878	117.85	Ag20-Cit	0	27.2518	27.7601	17.9341	54.2548
Ag20-PVP	100	89.4698	90.9391	94.0907	87.1593	Ag20-PVP	100	120.544	124.532	118.809	142.673	Ag20-PVP	0	27.2468	29.5073	21.4085	53.8972
Ag110-cit	100	88.8096	89.3633	90.8752	97.2104	Ag110-cit	100	110.445	111.005	110.372	115.076	Ag110-cit	0	22.0693	22.6962	19.2842	15.4926
Ag110-PVP	100	88.8948	86.3181	89.6614	102.353	Ag110-PVP	100	102.087	107.764	116.099	134.802	Ag110-PVP	0	15.8126	19.9131	25.0613	28.8017
PVP10	100			83.4434	84.3271	PVP10	100	90.6332	86.4992	88.752	79.1594	PVP10	0			7.5076	9.82479
PVP40	100			83.8267	78.0558	PVP40	100	102.302	77.3679	84.7966	87.7244	PVP40	0			1.37175	12.4393
Exp3	0	5	10	20	50
Ag20-Cit	100	142.578	132.617	99.6094	140.179
Ag20-PVP	100	140.346	146.261	130.859	146.066
Ag110-cit	100	132.924	134.626	129.436	123.214
Ag110-PVP	100	119.615	125.67	139.509	157.338
PVP10					67.8292
PVP40					101.758
Fold-24 hrs
Exp1	0	5	10	20	50		0	5	5	5	10	10	10	20	20	20	50	50	50
Ag20-Cit	100	228.063	244.83	183.971	111.304	Ag20-Cit	100	228.063	184.826	213.996	244.83	172.314	159.556	183.971	159.176	124.498	111.304	104.048	86.7954
Ag20-PVP	100	230.765	217.338	189.879	165.962	Ag20-PVP	100	230.765	177.441	180.618	217.338	162.439	133.842	189.879	139.561	108.012	165.962	107.777	100.309
Ag110-cit	100	158.207	211.145	235.901	257.2	Ag110-cit	100	158.207	144.553	220.753	211.145	155.962	207.587	235.901	167.677	216.699	257.2	172.277	181.931
Ag110-PVP	100	159.517	183.669	173.447	250.176	Ag110-PVP	100	159.517	150.368	208.166	183.669	152.036	200.695	173.447	168.646	204.653	250.176	175.172	182.104
PVP10	100	103.944	96.1396	95.569	97.6502	PVP10	100	103.944			96.1396			95.569	92.6766		97.6502	89.0334	91.1969
PVP40	100	104.397	96.5592	95.2669	96.8446	PVP40	100	104.397			96.5592			95.2669	91.9406		96.8446	87.8925	88.417
Exp2	0	5	10	20	50		LDH 24 hrs average						24 hr stdev
Ag20-Cit	100	184.826	172.314	159.176	104.048		0	5	10	20	50		0	5	10	20	50
Ag20-PVP	100	177.441	162.439	139.561	107.777	Ag20-Cit	100	208.962	192.233	155.882	100.716	Ag20-Cit	0	22.0539	45.9949	29.8731	12.5896
Ag110-cit	100	144.553	155.962	167.677	172.277	Ag20-PVP	100	196.275	171.206	145.817	124.683	Ag20-PVP	0	29.9119	42.433	41.2908	35.9433
Ag110-PVP	100	150.368	152.036	168.646	175.172	Ag110-cit	100	174.505	191.564	206.759	203.803	Ag110-cit	0	40.6299	30.8841	35.1817	46.4951
PVP10	100			92.6766	89.0334	Ag110-PVP	100	172.684	178.8	182.249	202.484	Ag110-PVP	0	31.0673	24.692	19.5504	41.4478
PVP40	100			91.9406	87.8925	PVP10	100	103.944	96.1396	94.1228	92.6268	PVP10	0			2.04519	4.48286
						PVP40	100	104.397	96.5592	93.6037	91.0514	PVP40	0			2.35201	5.02391
Exp3	0	5	10	20	50
Ag20-Cit	100	213.996	159.556	124.498	86.7954
Ag20-PVP	100	180.618	133.842	108.012	100.309
Ag110-cit	100	220.753	207.587	216.699	181.931
Ag110-PVP	100	208.166	200.695	204.653	182.104
PVP10					91.1969
PVP40					88.417
