# Supplementary material for: Modulation of Human Macrophage Responses to Mycobacterium tuberculosis by Silver Nanoparticles of Different Size and Surface Modification
Source: PLoS One. 2015 Nov 18;10(11):e0143077. doi: 10.1371/journal.pone.0143077 (PMC4651328; doi:10.1371/journal.pone.0143077)
Supplement: S4 Data — (XLS) [file pone.0143077.s006.xls]

## Sheet: Expt 1 to 4 no M.tb
Exp2	IL1B	TNFA	IL10	IL8	Exp1	IL1B	TNFA	IL10	IL8		Exp3	IL1B	TNFA	IL10	IL8		Exp4	IL1B	TNFA	IL10	IL8
Ag20-cit 1 µg	0.864727	0.79523	0.167096	8.5914	Ag20-cit 1 µg	2.50533	1.23045	0.365618	6.92502		Ag20-cit 1 µg	1.01085	0.947147	0.246605	7.12501		Ag20-cit 1 µg	0.462277	1.00548	0.45226	10.7424
Ag20-cit 10 µg	2.46472	0.755618	0.0666909	7.91507	Ag20-cit 10 µg	1.78015	0.253501	0.0764024	27.0458		Ag20-cit 10 µg	4.55325	0.619985	0.119311	15.3422		Ag20-cit 10 µg	1.04371	0.867194	0.324647	22.81
Ag20-cit 25 µg	2.79126	3.59603	0.370105	3.34199	Ag20-cit 25 µg	2.86536	0.557644	0.0819765	14.2347		Ag20-cit 25 µg	5.3236	2.85485	0.287852	23.9894		Ag20-cit 25 µg	1.11235	1.28932	0.351416	30.0124
Ag20-PVP 1 µg	1.58157	0.91527	0.147953	2.65618	Ag20-PVP 1 µg	5.08818	1.02601	0.185361	9.68143		Ag20-PVP 1 µg	1.69618	1.15459	0.353271	9.81127		Ag20-PVP 1 µg	0.472243	1.1219	0.380585	11.6019
Ag20-PVP 10 µg	4.13942	1.63228	0.159847	16.2811	Ag20-PVP 10 µg	1.43618	0.0821355	0.0201536	15.0523		Ag20-PVP 10 µg	2.62665	0.401077	0.187367	17.8357		Ag20-PVP 10 µg	0.748282	0.70402	0.253067	18.7236
Ag20-PVP 25 µg	3.15273	1.79981	0.362771	19.4231	Ag20-PVP 25 µg	4.66387	0.369875	0.0759448	27.7025		Ag20-PVP 25 µg	3.92797	0.795035	0.151871	21.991		Ag20-PVP 25 µg	1.61901	1.07339	0.198304	25.6057
Ag110-cit 1 µg	1.26199	0.998976	0.913421	3.19587	Ag110-cit 1 µg	0.880703	1.08223	0.849779	1.42026		Ag110-cit 1 µg	1.36519	1.08767	0.832039	2.5316		Ag110-cit 1 µg	0.934541	1.50257	0.818529	2.46496
Ag110-cit 10 µg	4.15191	0.808905	0.154564	31.7445	Ag110-cit 10 µg	4.17332	0.707902	0.0993431	21.1472		Ag110-cit 10 µg	2.64624	1.22381	0.418551	24.1597		Ag110-cit 10 µg	0.448639	0.827331	0.432194	18.7312
Ag110-cit 25 µg	9.14664	5.54182	0.202248	22.9526	Ag110-cit 25 µg	3.96922	1.18296	0.105464	14.9616		Ag110-cit 25 µg	7.05432	2.33241	0.11273	26.2191		Ag110-cit 25 µg	1.70314	1.97733	0.309325	31.9898
Ag110-PVP 1 µg	1.02638	0.584359	0.200473	0.977147	Ag110-PVP 1 µg	0.783386	0.699409	0.456885	1.3749		Ag110-PVP 1 µg	1.44475	1.17327	0.829009	2.01793		Ag110-PVP 1 µg	0.977641	1.71749	1.14743	3.34636
Ag110-PVP 10 µg	1.89736	1.14914	0.0941723	20.2491	Ag110-PVP 10 µg	6.70435	1.11917	0.150644	22.3169		Ag110-PVP 10 µg	2.48448	1.13382	0.61098	16.12		Ag110-PVP 10 µg	1.50252	1.04378	0.526753	43.3226
Ag110-PVP 25 µg	4.07846	0.671674	0.0616183	17.331	Ag110-PVP 25 µg	9.69023	0.72255	0.192719	42.2188		Ag110-PVP 25 µg	2.67775	0.917886	0.230894	27.4456		Ag110-PVP 25 µg	1.42263	0.828341	0.537002	34.5981
PVP10 25 µg	1.24967	1.11448	1.45729	1.14188	PVP10 25 µg	1.73333	1.21132	1.62562	1.80204		PVP10 25 µg	1.1413	1.24143	1.17493	0.979372		PVP10 25 µg	1.36171	1.01059	1.23515	0.830285
PVP40 25 µg	2.30659	1.24113	1.64175	1.69992	PVP40 25 µg	1.50601	0.788777	0.958486	1.01064		PVP40 25 µg	1.00945	0.951195	1.59296	0.726305		PVP40 25 µg	1.00578	1.04091	1.00935	0.532194
Cell	0.999834	0.999901	0.999858	0.99967	Cell	0.999927	0.999955	0.999697	0.999907		Cell	1.00025	0.99981	0.999728	1.00028		Cell	1	1	1	0.999999
	IL1B	IL1B	IL1B	IL1B		TNFA	TNFA	TNFA	TNFA			IL10	IL10	IL10	IL10			IL8	IL8	IL8	IL8
Ag20-cit 1 µg	0.864727	2.50533	1.01085	0.462277	Ag20-cit 1 µg	0.79523	1.23045	0.947147	1.00548		Ag20-cit 1 µg	0.167096	0.365618	0.246605	0.45226		Ag20-cit 1 µg	8.5914	6.92502	7.12501	10.7424
Ag20-cit 10 µg	2.46472	1.78015	4.55325	1.04371	Ag20-cit 10 µg	0.755618	0.253501	0.619985	0.867194		Ag20-cit 10 µg	0.0666909	0.0764024	0.119311	0.324647		Ag20-cit 10 µg	7.91507	27.0458	15.3422	22.81
Ag20-cit 25 µg	2.79126	2.86536	5.3236	1.11235	Ag20-cit 25 µg	3.59603	0.557644	2.85485	1.28932		Ag20-cit 25 µg	0.370105	0.0819765	0.287852	0.351416		Ag20-cit 25 µg	3.34199	14.2347	23.9894	30.0124
Ag20-PVP 1 µg	1.58157	5.08818	1.69618	0.472243	Ag20-PVP 1 µg	0.91527	1.02601	1.15459	1.1219		Ag20-PVP 1 µg	0.147953	0.185361	0.353271	0.380585		Ag20-PVP 1 µg	2.65618	9.68143	9.81127	11.6019
Ag20-PVP 10 µg	4.13942	1.43618	2.62665	0.748282	Ag20-PVP 10 µg	1.63228	0.0821355	0.401077	0.70402		Ag20-PVP 10 µg	0.159847	0.0201536	0.187367	0.253067		Ag20-PVP 10 µg	16.2811	15.0523	17.8357	18.7236
Ag20-PVP 25 µg	3.15273	4.66387	3.92797	1.61901	Ag20-PVP 25 µg	1.79981	0.369875	0.795035	1.07339		Ag20-PVP 25 µg	0.362771	0.0759448	0.151871	0.198304		Ag20-PVP 25 µg	19.4231	27.7025	21.991	25.6057
Ag110-cit 1 µg	1.26199	0.880703	1.36519	0.934541	Ag110-cit 1 µg	0.998976	1.08223	1.08767	1.50257		Ag110-cit 1 µg	0.913421	0.849779	0.832039	0.818529		Ag110-cit 1 µg	3.19587	1.42026	2.5316	2.46496
Ag110-cit 10 µg	4.15191	4.17332	2.64624	0.448639	Ag110-cit 10 µg	0.808905	0.707902	1.22381	0.827331		Ag110-cit 10 µg	0.154564	0.0993431	0.418551	0.432194		Ag110-cit 10 µg	31.7445	21.1472	24.1597	18.7312
Ag110-cit 25 µg	9.14664	3.96922	7.05432	1.70314	Ag110-cit 25 µg	5.54182	1.18296	2.33241	1.97733		Ag110-cit 25 µg	0.202248	0.105464	0.11273	0.309325		Ag110-cit 25 µg	22.9526	14.9616	26.2191	31.9898
Ag110-PVP 1 µg	1.02638	0.783386	1.44475	0.977641	Ag110-PVP 1 µg	0.584359	0.699409	1.17327	1.71749		Ag110-PVP 1 µg	0.200473	0.456885	0.829009	1.14743		Ag110-PVP 1 µg	0.977147	1.3749	2.01793	3.34636
Ag110-PVP 10 µg	1.89736	6.70435	2.48448	1.50252	Ag110-PVP 10 µg	1.14914	1.11917	1.13382	1.04378		Ag110-PVP 10 µg	0.0941723	0.150644	0.61098	0.526753		Ag110-PVP 10 µg	20.2491	22.3169	16.12	43.3226
Ag110-PVP 25 µg	4.07846	9.69023	2.67775	1.42263	Ag110-PVP 25 µg	0.671674	0.72255	0.917886	0.828341		Ag110-PVP 25 µg	0.0616183	0.192719	0.230894	0.537002		Ag110-PVP 25 µg	17.331	42.2188	27.4456	34.5981
PVP10 25 µg	1.24967	1.73333	1.1413	1.36171	PVP10 25 µg	1.11448	1.21132	1.24143	1.01059		PVP10 25 µg	1.45729	1.62562	1.17493	1.23515		PVP10 25 µg	1.14188	1.80204	0.979372	0.830285
PVP40 25 µg	2.30659	1.50601	1.00945	1.00578	PVP40 25 µg	1.24113	0.788777	0.951195	1.04091		PVP40 25 µg	1.64175	0.958486	1.59296	1.00935		PVP40 25 µg	1.69992	1.01064	0.726305	0.532194
Cell	0.999834	0.999927	1.00025	1	Cell	0.999955	0.99981	0.99981	1		Cell	0.999728	0.999697	0.999728	1		Cell	0.99967	0.999907	1.00028	0.999999
	average				stdev
	IL1B	TNFA	IL10	IL8	IL1B	TNFA	IL10	IL8
Ag20-cit 1 µg	1.2108	0.994575	0.307895	8.34596	0.893653	0.180501	0.126167	1.76192		IL1B
Ag20-cit 10 µg	2.46046	0.624074	0.146763	18.2783	1.51105	0.266928	0.120773	8.43451			1 ug	10 ug	25 ug	stdev	1 ug	10 ug	25 ug
Ag20-cit 25 µg	3.02314	2.07446	0.272837	17.8946	1.73416	1.39539	0.132021	11.6785		Ag20-cit	1.2108	2.46046	3.02314	Ag20-cit	0.893653	1.51105	1.73416
Ag20-PVP 1 µg	2.20954	1.05444	0.266793	8.4377	1.99689	0.107636	0.117163	3.95271		Ag20-PVP	2.20954	2.23763	3.34089	Ag20-PVP	1.99689	1.48645	1.30323
Ag20-PVP 10 µg	2.23763	0.704878	0.155109	16.9732	1.48645	0.668375	0.0981018	1.63061		Ag110-cit	1.11061	2.85503	5.46833	Ag110-cit	0.239155	1.75633	3.28985
Ag20-PVP 25 µg	3.34089	1.00953	0.197223	23.6806	1.30323	0.601049	0.121343	3.69068		Ag110-PVP	1.05804	3.14718	4.46726	Ag110-PVP	0.278354	2.40552	3.64704
Ag110-cit 1 µg	1.11061	1.16786	0.853442	2.40317	0.239155	0.2268	0.0419838	0.733667		PVP10			1.3715	PVP10			0.257455
Ag110-cit 10 µg	2.85503	0.891987	0.276163	23.9457	1.75633	0.22736	0.17385	5.65362		PVP40			1.45696	PVP40			0.613218
Ag110-cit 25 µg	5.46833	2.75863	0.182442	24.0308	3.28985	1.91668	0.0953538	7.10745
Ag110-PVP 1 µg	1.05804	1.04363	0.658448	1.92908	0.278354	0.516498	0.415756	1.0376		TNFA
Ag110-PVP 10 µg	3.14718	1.11148	0.345637	25.5021	2.40552	0.0467604	0.261066	12.1564			1 ug	10 ug	25 ug	stdev	1 ug	10 ug	25 ug
Ag110-PVP 25 µg	4.46726	0.785113	0.255558	30.3984	3.64704	0.109969	0.201147	10.5961		Ag20-cit	0.994575	0.624074	2.07446	Ag20-cit	0.180501	0.266928	1.39539
PVP10 25 µg	1.3715	1.14445	1.37325	1.1884	0.257455	0.104391	0.207491	0.428432		Ag20-PVP	1.05444	0.704878	1.00953	Ag20-PVP	0.107636	0.668375	0.601049
PVP40 25 µg	1.45696	1.0055	1.30064	0.992263	0.613218	0.188586	0.366847	0.511048		Ag110-cit	1.16786	0.891987	2.75863	Ag110-cit	0.2268	0.22736	1.91668
Cell	1	0.999894	0.999788	0.999965	0.000178932	9.81334e-05	0.000142002	0.000254131		Ag110-PVP	1.04363	1.11148	0.785113	Ag110-PVP	0.516498	0.0467604	0.109969
										PVP10			1.14445	PVP10			0.104391
										PVP40			1.0055	PVP40			0.428432
										IL10
											1 ug	10 ug	25 ug	stdev	1 ug	10 ug	25 ug
										Ag20-cit	0.307895	0.146763	0.272837	Ag20-cit	0.126167	0.120773	0.132021
										Ag20-PVP	0.266793	0.155109	0.197223	Ag20-PVP	0.117163	0.0981018	0.121343
										Ag110-cit	0.853442	0.276163	0.182442	Ag110-cit	0.0419838	0.17385	0.0953538
										Ag110-PVP	0.658448	0.345637	0.255558	Ag110-PVP	0.415756	0.261066	0.201147
										PVP10			1.37325	PVP10			0.207491
										PVP40			1.30064	PVP10			0.366847
										IL8
											1 ug	10 ug	25 ug	stdev	1	10	25
										Ag20-cit	8.34596	18.2783	17.8946	Ag20-cit	1.76192	8.43451	11.6785
										Ag20-PVP	8.4377	16.9732	23.6806	Ag20-PVP	3.95271	1.63061	3.69068
										Ag110-cit	2.40317	23.9457	24.0308	Ag110-cit	0.733667	5.65362	7.10745
										Ag110-PVP	1.92908	25.5021	30.3984	Ag110-PVP	1.0376	12.1564	10.5961
										PVP10			1.1884	PVP10			0.428432
										PVP40			0.992263	PVP10			0.511048

## Sheet: Expt1 to 4 with M.tb
Exp2-Mtb	IL1B	TNFA	IL10	IL8		Exp1-Mtb	IL1B	TNFA	IL10	IL8		Exp3-Mtb	IL1B	TNFA	IL10	IL8		Exp4-M.tb	IL1B	TNFA	IL10	IL8
Cell	1.00034	0.999855	0.999736	0.999758		Cell	0.999672	1.00003	1.00025	0.999855		Cell	1.0001	0.999755	1.00028	0.999954		Cell	1	1	1	1
Ag20-cit 1 µg + M.tb	40.9351	8.5692	0.306559	31.2637		Ag20-cit 1 µg + M.tb	77.5771	13.0148	1.81965	33.7799		Ag20-cit 1 µg + M.tb	136.852	19.5371	1.05368	156.557		Ag20-cit 1 µg + M.tb	295.566	99.2334	1.3107	306.001
Ag20-cit 10 µg + Mtb	15.6922	5.0484	0.136456	18.9049		Ag20-cit 10 µg + Mtb	42.7627	3.68189	0.0709692	62.1428		Ag20-cit 10 µg + Mtb	26.2662	3.39254	0.187055	80.9465		Ag20-cit 10 µg + Mtb	157.44	58.6111	0.5927	274.681
Ag20-cit 25 µg+ Mtb	2.01515	1.87885	0.236955	5.51456		Ag20-cit 25 µg+ Mtb	53.9762	6.08575	0.157185	45.4717		Ag20-cit 25 µg+ Mtb	6.17995	4.51794	0.249596	26.6379		Ag20-cit 25 µg+ Mtb	161.133	89.6085	1.00699	311.574
Ag20-PVP 1 µg+ Mtb	63.5128	10.0528	0.244849	41.7643		Ag20-PVP 1 µg+ Mtb	175.947	29.9814	3.85437	84.0997		Ag20-PVP 1 µg+ Mtb	221.218	26.3577	0.611126	113.15		Ag20-PVP 1 µg+ Mtb	221.424	94.0619	0.761317	276.483
Ag20-PVP 10 µg+ Mtb	11.8809	3.64268	0.179028	21.4312		Ag20-PVP 10 µg+ Mtb	80.5759	6.46846	0.131892	77.5424		Ag20-PVP 10 µg+ Mtb	38.9705	4.70811	0.077868	90.6836		Ag20-PVP 10 µg+ Mtb	152.423	55.0943	0.453561	193.201
Ag20-PVP 25 µg+ Mtb	8.01078	1.79197	0.237678	12.3981		Ag20-PVP 25 µg+ Mtb	51.5526	3.84856	0.173714	76.8161		Ag20-PVP 25 µg+ Mtb	15.6359	2.29473	0.280364	53.0655		Ag20-PVP 25 µg+ Mtb	193.668	66.0613	0.862249	299.513
Ag110-cit 1 µg+ Mtb	118.871	36.3543	2.64791	33.2981		Ag110-cit 1 µg+ Mtb	452.549	68.999	40.1074	150.079		Ag110-cit 1 µg+ Mtb	276.938	55.5344	5.39694	192.568		Ag110-cit 1 µg+ Mtb	293.409	90.3071	4.79767	189.297
Ag110-cit 10 µg+ Mtb	56.3409	10.8074	0.166295	42.687		Ag110-cit 10 µg+ Mtb	79.7603	13.3374	1.73153	104.808		Ag110-cit 10 µg+ Mtb	137.001	24.0896	0.403904	153.694		Ag110-cit 10 µg+ Mtb	143.505	48.0158	0.840695	248.593
Ag110-cit 25 µg+ Mtb	15.8712	11.4427	0.149288	25.941		Ag110-cit 25 µg+ Mtb	77.0375	19.7449	0.146508	58.3861		Ag110-cit 25 µg+ Mtb	35.5751	15.9457	0.154071	90.2954		Ag110-cit 25 µg+ Mtb	98.3478	80.4427	0.980047	250.019
Ag110-PVP 1 µg+ Mtb	159.335	47.914	2.61461	45.1147		Ag110-PVP 1 µg+ Mtb	288.263	62.6409	21.2252	71.5124		Ag110-PVP 1 µg+ Mtb	345.195	65.5482	6.40515	128.857		Ag110-PVP 1 µg+ Mtb	479.814	94.8554	15.9036	305.045
Ag110-PVP 10 µg + Mtb	72.1725	11.4678	0.406266	58.5565		Ag110-PVP 10 µg + Mtb	58.9281	12.5073	1.63343	38.2283		Ag110-PVP 10 µg + Mtb	127.26	29.7793	0.719578	242.106		Ag110-PVP 10 µg + Mtb	220.663	52.1082	1.5088	421.592
Ag110-PVP 25 µg+ Mtb	33.505	4.81238	0.101262	32.0464		Ag110-PVP 25 µg+ Mtb	64.6703	13.2392	1.22558	84.8287		Ag110-PVP 25 µg+ Mtb	69.0966	13.0993	0.291139	197.219		Ag110-PVP 25 µg+ Mtb	51.6424	44.9727	0.164752	162.825
PVP10 25 µg+ Mtb	273.108	139.609	9.84592	109.099		PVP10 25 µg+ Mtb	386.016	98.8311	20.614	64.8364		PVP10 25 µg+ Mtb	307.932	50.5195	6.74662	98.4789		PVP10 25 µg+ Mtb	449.288	81.8487	9.80324	169.06
PVP40 25 µg+ Mtb	197.323	43.2814	7.25704	55.3903		PVP40 25 µg+ Mtb	307.991	50.3964	25.7235	55.8929		PVP40 25 µg+ Mtb	288.833	42.0134	6.08789	93.244		PVP40 25 µg+ Mtb	379.04	77.7385	10.5652	151.733
M.tb	219.538	93.9748	7.65649	68.8999		M.tb	372.572	60.9716	15.0868	41.4942		M.tb	240.855	45.0286	4.33656	59.8199		M.tb	423.775	87.395	8.71608	150.951
	IL1B	IL1B	IL1B	IL1B		TNFA	TNFA	TNFA	TNFA		IL10	IL10	IL10	IL10		IL8	IL8	IL8	IL8
Cell	1.00034	0.999672	1.0001	1	Cell	0.999855	1.00003	0.999755	1	Cell	0.999736	1.00025	1.00028	1	Cell	0.999758	0.999855	0.999954	1
Ag20-cit 1 µg + M.tb	40.9351	77.5771	136.852	295.566	Ag20-cit 1 µg + M.tb	8.5692	13.0148	19.5371	99.2334	Ag20-cit 1 µg + M.tb	0.306559	1.81965	1.05368	1.3107	Ag20-cit 1 µg + M.tb	31.2637	33.7799	156.557	306.001
Ag20-cit 10 µg + Mtb	15.6922	42.7627	26.2662	157.44	Ag20-cit 10 µg + Mtb	5.0484	3.68189	3.39254	58.6111	Ag20-cit 10 µg + Mtb	0.136456	0.0709692	0.187055	0.5927	Ag20-cit 10 µg + Mtb	18.9049	62.1428	80.9465	274.681
Ag20-cit 25 µg+ Mtb	2.01515	53.9762	6.17995	161.133	Ag20-cit 25 µg+ Mtb	1.87885	6.08575	4.51794	89.6085	Ag20-cit 25 µg+ Mtb	0.236955	0.157185	0.249596	1.00699	Ag20-cit 25 µg+ Mtb	5.51456	45.4717	26.6379	311.574
Ag20-PVP 1 µg+ Mtb	63.5128	175.947	221.218	221.424	Ag20-PVP 1 µg+ Mtb	10.0528	29.9814	26.3577	94.0619	Ag20-PVP 1 µg+ Mtb	0.244849	3.85437	0.611126	0.761317	Ag20-PVP 1 µg+ Mtb	41.7643	84.0997	113.15	276.483
Ag20-PVP 10 µg+ Mtb	11.8809	80.5759	38.9705	152.423	Ag20-PVP 10 µg+ Mtb	3.64268	6.46846	4.70811	55.0943	Ag20-PVP 10 µg+ Mtb	0.179028	0.131892	0.077868	0.453561	Ag20-PVP 10 µg+ Mtb	21.4312	77.5424	90.6836	193.201
Ag20-PVP 25 µg+ Mtb	8.01078	51.5526	15.6359	193.668	Ag20-PVP 25 µg+ Mtb	1.79197	3.84856	2.29473	66.0613	Ag20-PVP 25 µg+ Mtb	0.237678	0.173714	0.280364	0.862249	Ag20-PVP 25 µg+ Mtb	12.3981	76.8161	53.0655	299.513
Ag110-cit 1 µg+ Mtb	118.871	452.549	276.938	293.409	Ag110-cit 1 µg+ Mtb	36.3543	68.999	55.5344	90.3071	Ag110-cit 1 µg+ Mtb	2.64791	40.1074	5.39694	4.79767	Ag110-cit 1 µg+ Mtb	33.2981	150.079	192.568	189.297
Ag110-cit 10 µg+ Mtb	56.3409	79.7603	137.001	143.505	Ag110-cit 10 µg+ Mtb	10.8074	13.3374	24.0896	48.0158	Ag110-cit 10 µg+ Mtb	0.166295	1.73153	0.403904	0.840695	Ag110-cit 10 µg+ Mtb	42.687	104.808	153.694	248.593
Ag110-cit 25 µg+ Mtb	15.8712	77.0375	35.5751	98.3478	Ag110-cit 25 µg+ Mtb	11.4427	19.7449	15.9457	80.4427	Ag110-cit 25 µg+ Mtb	0.149288	0.146508	0.154071	0.980047	Ag110-cit 25 µg+ Mtb	25.941	58.3861	90.2954	250.019
Ag110-PVP 1 µg+ Mtb	159.335	288.263	345.195	479.814	Ag110-PVP 1 µg+ Mtb	47.914	62.6409	65.5482	94.8554	Ag110-PVP 1 µg+ Mtb	2.61461	21.2252	6.40515	15.9036	Ag110-PVP 1 µg+ Mtb	45.1147	71.5124	128.857	305.045
Ag110-PVP 10 µg + Mtb	72.1725	58.9281	127.26	220.663	Ag110-PVP 10 µg + Mtb	11.4678	12.5073	29.7793	52.1082	Ag110-PVP 10 µg + Mtb	0.406266	1.63343	0.719578	1.5088	Ag110-PVP 10 µg + Mtb	58.5565	38.2283	242.106	421.592
Ag110-PVP 25 µg+ Mtb	33.505	64.6703	69.0966	51.6424	Ag110-PVP 25 µg+ Mtb	4.81238	13.2392	13.0993	44.9727	Ag110-PVP 25 µg+ Mtb	0.101262	1.22558	0.291139	0.164752	Ag110-PVP 25 µg+ Mtb	32.0464	84.8287	197.219	162.825
PVP10 25 µg+ Mtb	273.108	386.016	307.932	449.288	PVP10 25 µg+ Mtb	139.609	98.8311	50.5195	81.8487	PVP10 25 µg+ Mtb	9.84592	20.614	6.74662	9.80324	PVP10 25 µg+ Mtb	109.099	64.8364	98.4789	169.06
PVP40 25 µg+ Mtb	197.323	307.991	288.833	379.04	PVP40 25 µg+ Mtb	43.2814	50.3964	42.0134	77.7385	PVP40 25 µg+ Mtb	7.25704	25.7235	6.08789	10.5652	PVP40 25 µg+ Mtb	55.3903	55.8929	93.244	151.733
M.tb	219.538	372.572	240.855	423.775	M.tb	93.9748	60.9716	45.0286	87.395	M.tb	7.65649	15.0868	4.33656	8.71608	M.tb	68.8999	41.4942	59.8199	150.951
Average	IL1B	TNFA	IL10	IL8	stdev	IL1B	TNFA	IL10	IL8		Average					Stdev
Cell	1.00003	0.999911	1.00007	0.999892	Cell	0.000278252	0.00012926	0.000254157	0.000107803	IL1B	0 ug	1 ug	10 ug	25 ug		0	1	10	25
Ag20-cit 1 µg + M.tb	137.733	35.0886	1.12265	131.9	Ag20-cit 1 µg + M.tb	112.399	42.9997	0.630328	129.967	Ag20-cit	314.185	137.733	60.5403	55.826	Ag20-cit 1	99.5897	112.399	65.5531	74.0569
Ag20-cit 10 µg + Mtb	60.5403	17.6835	0.246795	109.169	Ag20-cit 10 µg + Mtb	65.5531	27.2946	0.235449	113.358	Ag20-PVP	314.185	170.526	70.9625	67.2167	Ag20-PVP	99.5897	74.4794	61.2164	86.412
Ag20-cit 25 µg+ Mtb	55.826	25.5228	0.412681	97.2995	Ag20-cit 25 µg+ Mtb	74.0569	42.7591	0.398311	143.779	Ag110-cit	314.185	285.442	104.152	56.7079	Ag110-cit	99.5897	136.389	42.8508	37.6891
Ag20-PVP 1 µg+ Mtb	170.526	40.1134	1.36791	128.874	Ag20-PVP 1 µg+ Mtb	74.4794	36.9953	1.67177	102.678	Ag110-PVP	314.185	318.152	119.756	54.7286	Ag110-PVP	99.5897	132.894	73.4908	15.9712
Ag20-PVP 10 µg+ Mtb	70.9625	17.4784	0.210587	95.7145	Ag20-PVP 10 µg+ Mtb	61.2164	25.1043	0.167172	71.594	PVP10				354.086	PVP10				79.1005
Ag20-PVP 25 µg+ Mtb	67.2167	18.4991	0.388501	110.448	Ag20-PVP 25 µg+ Mtb	86.412	31.7202	0.318858	128.819	PVP40				293.297	PVP40				74.8304
Ag110-cit 1 µg+ Mtb	285.442	62.7987	13.2375	141.31	Ag110-cit 1 µg+ Mtb	136.389	22.71	17.9521	74.551
Ag110-cit 10 µg+ Mtb	104.152	24.0626	0.785607	137.445	Ag110-cit 10 µg+ Mtb	42.8508	16.9753	0.689699	86.914	TNFA	0 ug	1 ug	10 ug	25 ug		0	1	10	25
Ag110-cit 25 µg+ Mtb	56.7079	31.894	0.357478	106.16	Ag110-cit 25 µg+ Mtb	37.6891	32.5432	0.415057	99.4395	Ag20-cit	71.8425	35.0886	17.6835	25.5228	Ag20-cit 1	22.8683	42.9997	27.2946	42.7591
Ag110-PVP 1 µg+ Mtb	318.152	67.7396	11.5371	137.632	Ag110-PVP 1 µg+ Mtb	132.894	19.6564	8.54153	116.955	Ag20-PVP	71.8425	40.1134	17.4784	18.4991	Ag20-PVP	22.8683	36.9953	25.1043	31.7202
Ag110-PVP 10 µg + Mtb	119.756	26.4657	1.06702	190.121	Ag110-PVP 10 µg + Mtb	73.4908	19.0463	0.598136	179.501	Ag110-cit	71.8425	62.7987	24.0626	31.894	Ag110-cit	22.8683	22.71	16.9753	32.5432
Ag110-PVP 25 µg+ Mtb	54.7286	19.0309	0.445682	119.23	Ag110-PVP 25 µg+ Mtb	15.9712	17.7376	0.525885	74.7602	Ag110-PVP	71.8425	67.7396	26.4657	19.0309	Ag110-PVP	22.8683	19.6564	19.0463	17.7376
PVP10 25 µg+ Mtb	354.086	92.7021	11.7524	110.369	PVP10 25 µg+ Mtb	79.1005	37.1259	6.08329	43.4391	PVP10				92.7021	PVP10				37.1259
PVP40 25 µg+ Mtb	293.297	53.3574	12.4084	89.0651	PVP40 25 µg+ Mtb	74.8304	16.6675	9.07696	45.384	PVP40				53.3574	PVP40				16.6675
M.tb	314.185	71.8425	8.94898	80.2913	M.tb	99.5897	22.8683	4.4971	48.4661
										IL10	0	1	10	25		0	1	10	25
										Ag20-cit	8.94898	1.12265	0.246795	0.412681	Ag20-cit 1	4.4971	0.630328	0.235449	0.398311
										Ag20-PVP	8.94898	1.36791	0.210587	0.388501	Ag20-PVP	4.4971	1.67177	0.167172	0.318858
										Ag110-cit	8.94898	13.2375	0.785607	0.357478	Ag110-cit	4.4971	17.9521	0.689699	0.415057
										Ag110-PVP	8.94898	11.5371	1.06702	0.445682	Ag110-PVP	4.4971	8.54153	0.598136	0.525885
										PVP10				11.7524	PVP10				6.08329
										PVP40				12.4084	PVP40				9.07696
										IL8	0	1	10	25		0	1	10	25
										Ag20-cit	80.2913	131.9	109.169	97.2995	Ag20-cit 1	48.4661	129.967	113.358	143.779
										Ag20-PVP	80.2913	128.874	95.7145	110.448	Ag20-PVP	48.4661	102.678	71.594	128.819
										Ag110-cit	80.2913	141.31	137.445	106.16	Ag110-cit	48.4661	74.551	86.914	99.4395
										Ag110-PVP	80.2913	137.632	190.121	119.23	Ag110-PVP	48.4661	116.955	179.501	74.7602
										PVP10				110.369	PVP10				43.4391
										PVP40				89.0651	PVP40				45.384
																																												Expt1 to
