# Supplementary material for: Modulation of Human Macrophage Responses to Mycobacterium tuberculosis by Silver Nanoparticles of Different Size and Surface Modification
Source: PLoS One. 2015 Nov 18;10(11):e0143077. doi: 10.1371/journal.pone.0143077 (PMC4651328; doi:10.1371/journal.pone.0143077)
Supplement: S5 Data — (XLS) [file pone.0143077.s007.xls]

## Sheet: Sheet1
CB		0	1	10	CB	0	1	10
Exp1	6 hrs	33.8636	33.7424	27.5707	8 hrs	73.6566	74.9899	94.4141
Exp2	6 hrs	18.3011	54.2727	16.3807	8 hrs	41.2727	32.2898	49.4602
Exp3	6 hrs	13.436	9.80039	12.3857	8 hrs	30.0775	20.7422	23.9535
Average				Stdev
	0	1	10	CB	0	1	10
6 hours	21.8669	32.6052	18.779	6 hrs	10.6704	22.258	7.87149
8 hoiurs	48.3356	42.674	55.9426	8 hrs	22.6318	28.5758	35.6748
Ag20-citrate	Ag20-citrate	0	1	10	Ag20-citrate	0	1	10
Exp1	6 hrs	54.8212	25.8485	0	8 hrs	91.5333	48.7273	10.4606
Exp2	6 hrs	11.4412	5.7451	0	8 hrs	91.0294	40.1373	15.7255
Exp3	6 hrs	33.8636	12.8535	3.5404	8 hrs	73.6566	46.197	26.2323
Average				Stdev
	0	1	10	CB	0	1	10
6 hours	33.3753	14.8157	1.18013	6 hrs	21.6941	10.1943	2.04405
8 hoiurs	85.4064	45.0205	17.4728	8 hrs	10.1788	4.4142	8.02973
