# Supplementary material for: Modulation of Human Macrophage Responses to Mycobacterium tuberculosis by Silver Nanoparticles of Different Size and Surface Modification
Source: PLoS One. 2015 Nov 18;10(11):e0143077. doi: 10.1371/journal.pone.0143077 (PMC4651328; doi:10.1371/journal.pone.0143077)
Supplement: S6 Data — (XLSX) [file pone.0143077.s008.xlsx]

## Sheet: Sheet1
								4 hrs		4 hrs	Average			stdev
4 hours	no M.tb				M.tb					% Ag+	no M.tb	M.tb		no M.tb	M.tb
0	1.85714	4.47015	2.12941	2.29221	15.5779	24.0149	18.7529	31.3312		0	2.68723	22.4192	0	1.20209	6.88511
1.25	1.55844	8.55224	0.623529	1.61688	24.9675	24.3806	21.6824	22.6039		1.25	3.08777	23.4086	1.25	3.6713	1.5278
2.5	1.4026	2.83582	0.847059	0.876623	14.9221	11.6343	24.9647	22.2013		2.5	1.49053	18.4306	2.5	0.932466	6.20247
5	2.14286	4.25373	1.10588	1.32468	5.4026	8.73881	9.69412	11.1299		5	2.20679	8.74135	5	1.43576	2.43311
6 hours	no M.tb				M.tb					6 hrs	Average			stdev
0	1.2013	4.21642	1.61765	1.65584	40.8701	100.687	40.3412	95.7013		% Ag+	no M.tb	M.tb		no M.tb	M.tb
1.25	1.52597	2.95522	1.05294	1.56494	54.0779	93.6716	44.1824	68.5974		0	2.1728	69.3998	0	1.37788	33.3115
2.5	2.64286	3.36567	0.470588	1.29221	32.0779	94.3433	45.2059	63.6558		1.25	1.77477	65.1323	1.25	0.820658	21.5066
5	2.59091	3.35821	1.02353	1.47403	18.013	50.1493	21.6412	34.6364		2.5	1.94283	58.8207	2.5	1.30452	26.9924
										5	2.11167	31.1099	5	1.06053	14.5616
8 hours	no M.tb				M.tb
0	2.53896	3.86567	1.15882	1.13636	59.7338	200.507	54.3471	138.221		8 hrs	Average			stdev
1.25	4.01948	3.74627	1.04706	0.701299	74.2013	194.507	51.9882	115.331		% Ag+	no M.tb	M.tb		no M.tb	M.tb
2.5	2.2013	3.58209	1.18235	0.564935	53.1883	213.097	58.0529	106.74		0	1.30412	113.202	0	1.30412	69.692
5	1.74026	3.53731	1.07059	1.3961	34.4675	112.649	32.8118	77.6494		1.25	1.74636	109.007	1.25	1.74636	62.7506
										2.5	1.31864	107.77	2.5	1.31864	74.2648
										5	1.10196	64.3945	5	1.10196	38.2854
	Average			Stdev
	no M.tb	M.tb		no M.tb	M.tb
0	2.68723	22.4192	0	1.20209	6.88511
1.25	3.08777	23.4086	1.25	3.6713	1.5278
2.5	1.49053	18.4306	2.5	0.932466	6.20247
5	2.20679	8.74135	5	1.43576	2.43311
0	2.1728	69.3998	0	1.37788	33.3115
1.25	1.77477	65.1323	1.25	0.820658	21.5066
2.5	1.94283	58.8207	2.5	1.30452	26.9924
5	2.11167	31.1099	5	1.06053	14.5616
0	1.30412	113.202	0	1.30412	69.692
1.25	1.74636	109.007	1.25	1.74636	62.7506
2.5	1.31864	107.77	2.5	1.31864	74.2648
5	1.10196	64.3945	5	1.10196	38.2854
															0.626191
