# Supplementary material for: Modulation of Human Macrophage Responses to Mycobacterium tuberculosis by Silver Nanoparticles of Different Size and Surface Modification
Source: PLoS One. 2015 Nov 18;10(11):e0143077. doi: 10.1371/journal.pone.0143077 (PMC4651328; doi:10.1371/journal.pone.0143077)
Supplement: S8 Data — (XLSX) [file pone.0143077.s010.xlsx]

## Sheet: Phagocytosis
		MOI 10	incubation	2 h
	Number of Experiment	MTB	Ag 20	Ag 110
		% PHAGOCYTOSIS
	1	64	60	55
	2	66.7	75.3	71.3				% phagocytosis	stdev			% phagocytosis	stdev
	3	88	85.7	90.3			M.tb	75.425	11.8627		M.tb	83.425	4.41767
	4	83	96	73		2 hours	M.tb + Ag20	79.25	15.3659	4 hours	M.tb + Ag20	82.475	9.45458
							M.tb + Ag110	72.4	14.4308		M.tb + Ag110	75.2	5.32291
	mean	75.425	79.25	72.4
	DS	11.8627	15.3659	14.4308
		MOI 10	incubation	4 h
	Number of Experiment	MTB	Ag 20	Ag 110
		% PHAGOCYTOSIS
	1	78	70	68.7
	2	82.7	81.3	75.7
	3	88.7	92.3	81.7
	4	84.3	86.3	74.7
	mean	83.425	82.475	75.2
	DS	4.41767	9.45458	5.32291

## Sheet: CFU
			Killing Assay
			MOI 10	incubation 4h	2 x 10 5 MDM-well
		Number of Experiment	MTB	Ag 20	Ag 110
			CFU 10x5
			MTB	Ag 20	Ag 110
		1	34	20	49
		2	15	2.8	7.9
		3	31	42	33
		Avg	26.6667	21.6	29.9667
		stdev	10.2144	19.6489	20.7172
			CFU	stdev
		M.tb	26.6667	10.2144
		M.tb + Ag20	21.6	19.6489
		M.tb + Ag110	29.9667	20.7172
