# Supplementary material for: Modulation of Human Macrophage Responses to Mycobacterium tuberculosis by Silver Nanoparticles of Different Size and Surface Modification
Source: PLoS One. 2015 Nov 18;10(11):e0143077. doi: 10.1371/journal.pone.0143077 (PMC4651328; doi:10.1371/journal.pone.0143077)
Supplement: S9 Data — (XLS) [file pone.0143077.s011.xls]

## Sheet: Gene Table
PCR Array Catalog #:		PAHS-018
Position	Unigene	Refseq	Symbol	Description	Gname	RT2 Catalog
A01	Hs.733206	NM_000061	BTK	Bruton agammaglobulinemia tyrosine kinase	AGMX1/AT/ATK/BPK/IMD1/PSCTK1/XLA	PPH00086A
A02	Hs.599762	NM_001228	CASP8	Caspase 8, apoptosis-related cysteine peptidase	ALPS2B/CAP4/Casp-8/FLICE/MACH/MCH5	PPH00359F
A03	Hs.303649	NM_002982	CCL2	Chemokine (C-C motif) ligand 2	GDCF-2/HC11/HSMCR30/MCAF/MCP-1/MCP1/SCYA2/SMC-CF	PPH00192F
A04	Hs.163867	NM_000591	CD14	CD14 molecule	-	PPH05723A
A05	Hs.838	NM_005191	CD80	CD80 molecule	B7/B7-1/B7.1/BB1/CD28LG/CD28LG1/LAB7	PPH00860F
A06	Hs.171182	NM_006889	CD86	CD86 molecule	B7-2/B7.2/B70/CD28LG2/LAB72	PPH00826A
A07	Hs.198998	NM_001278	CHUK	Conserved helix-loop-helix ubiquitous kinase	IKBKA/IKK-alpha/IKK1/IKKA/NFKBIKA/TCF16	PPH00649C
A08	Hs.236516	NM_014358	CLEC4E	C-type lectin domain family 4, member E	CLECSF9/MINCLE	PPH06040A
A09	Hs.1349	NM_000758	CSF2	Colony stimulating factor 2 (granulocyte-macrophage)	GMCSF	PPH00576C
A10	Hs.2233	NM_000759	CSF3	Colony stimulating factor 3 (granulocyte)	C17orf33/CSF3OS/GCSF	PPH00723B
A11	Hs.632586	NM_001565	CXCL10	Chemokine (C-X-C motif) ligand 10	C7/IFI10/INP10/IP-10/SCYB10/crg-2/gIP-10/mob-1	PPH00765E
A12	Hs.131431	NM_002759	EIF2AK2	Eukaryotic translation initiation factor 2-alpha kinase 2	EIF2AK1/PKR/PRKR	PPH01327B
B01	Hs.715039	NM_005229	ELK1	ELK1, member of ETS oncogene family	-	PPH00140C
B02	Hs.86131	NM_003824	FADD	Fas (TNFRSF6)-associated via death domain	MORT1	PPH00367A
B03	Hs.25647	NM_005252	FOS	FBJ murine osteosarcoma viral oncogene homolog	AP-1/C-FOS/p55	PPH00094A
B04	Hs.434102	NM_002128	HMGB1	High mobility group box 1	HMG1/HMG3/SBP-1	PPH00999F
B05	Hs.37003	NM_005343	HRAS	V-Ha-ras Harvey rat sarcoma viral oncogene homolog	C-BAS/HAS/C-H-RAS/C-HA-RAS1/CTLO/H-RASIDX/HAMSV/HRAS1/K-RAS/N-RAS/RASH1	PPH00159C
B06	Hs.702139	NM_005345	HSPA1A	Heat shock 70kDa protein 1A	HEL-S-103/HSP70-1/HSP70-1A/HSP70I/HSP72/HSPA1	PPH01193B
B07	Hs.727543	NM_002156	HSPD1	Heat shock 60kDa protein 1 (chaperonin)	CPN60/GROEL/HLD4/HSP-60/HSP60/HSP65/HuCHA60/SPG13	PPH01205A
B08	Hs.37026	NM_024013	IFNA1	Interferon, alpha 1	IFL/IFN/IFN-ALPHA/IFN-alphaD/IFNA13/IFNA@	PPH01321B
B09	Hs.93177	NM_002176	IFNB1	Interferon, beta 1, fibroblast	IFB/IFF/IFNB	PPH00384F
B10	Hs.856	NM_000619	IFNG	Interferon, gamma	IFG/IFI	PPH00380C
B11	Hs.597664	NM_001556	IKBKB	Inhibitor of kappa light polypeptide gene enhancer in B-cells, kinase beta	IKK-beta/IKK2/IKKB/IMD15/NFKBIKB	PPH00780C
B12	Hs.193717	NM_000572	IL10	Interleukin 10	CSIF/GVHDS/IL-10/IL10A/TGIF	PPH00572C
C01	Hs.673	NM_000882	IL12A	Interleukin 12A (natural killer cell stimulatory factor 1, cytotoxic lymphocyte maturation factor 1, p35)	CLMF/IL-12A/NFSK/NKSF1/P35	PPH00544B
C02	Hs.1722	NM_000575	IL1A	Interleukin 1, alpha	IL-1A/IL1/IL1-ALPHA/IL1F1	PPH00690A
C03	Hs.126256	NM_000576	IL1B	Interleukin 1, beta	IL-1/IL1-BETA/IL1F2	PPH00171C
C04	Hs.89679	NM_000586	IL2	Interleukin 2	IL-2/TCGF/lymphokine	PPH00172C
C05	Hs.654458	NM_000600	IL6	Interleukin 6 (interferon, beta 2)	BSF2/HGF/HSF/IFNB2/IL-6	PPH00560C
C06	Hs.624	NM_000584	IL8	Interleukin 8	CXCL8/GCP-1/GCP1/LECT/LUCT/LYNAP/MDNCF/MONAP/NAF/NAP-1/NAP1	PPH00568A
C07	Hs.522819	NM_001569	IRAK1	Interleukin-1 receptor-associated kinase 1	IRAK/pelle	PPH00835A
C08	Hs.449207	NM_001570	IRAK2	Interleukin-1 receptor-associated kinase 2	IRAK-2	PPH01800C
C09	Hs.436061	NM_002198	IRF1	Interferon regulatory factor 1	IRF-1/MAR	PPH00320F
C10	Hs.289052	NM_001571	IRF3	Interferon regulatory factor 3	-	PPH02025B
C11	Hs.696684	NM_002228	JUN	Jun proto-oncogene	AP-1/AP1/c-Jun	PPH00095A
C12	Hs.36	NM_000595	LTA	Lymphotoxin alpha (TNF superfamily, member 1)	LT/TNFB/TNFSF1	PPH00337F
D01	Hs.87205	NM_005582	CD180	CD180 molecule	LY64/Ly78/RP105	PPH06054A
D02	Hs.653138	NM_004271	LY86	Lymphocyte antigen 86	MD-1/MMD-1/dJ80N2.1	PPH06038F
D03	Hs.726603	NM_015364	LY96	Lymphocyte antigen 96	ESOP-1/MD-2/MD2/ly-96	PPH06052A
D04	Hs.514012	NM_002756	MAP2K3	Mitogen-activated protein kinase kinase 3	MAPKK3/MEK3/MKK3/PRKMK3/SAPKK-2/SAPKK2	PPH00747F
D05	Hs.514681	NM_003010	MAP2K4	Mitogen-activated protein kinase kinase 4	JNKK/JNKK1/MAPKK4/MEK4/MKK4/PRKMK4/SAPKK-1/SAPKK1/SEK1/SERK1/SKK1	PPH00195C
D06	Hs.653654	NM_005921	MAP3K1	Mitogen-activated protein kinase kinase kinase 1	MAPKKK1/MEKK/MEKK 1/MEKK1/SRXY6	PPH00706C
D07	Hs.594838	NM_003188	MAP3K7	Mitogen-activated protein kinase kinase kinase 7	MEKK7/TAK1/TGF1a	PPH00749C
D08	Hs.729080	NM_006116	TAB1	TGF-beta activated kinase 1/MAP3K7 binding protein 1	3'-Tab1/MAP3K7IP1	PPH01804B
D09	Hs.701013	NM_004834	MAP4K4	Mitogen-activated protein kinase kinase kinase kinase 4	FLH21957/HEL-S-31/HGK/MEKKK4/NIK	PPH06047A
D10	Hs.522924	NM_002750	MAPK8	Mitogen-activated protein kinase 8	JNK/JNK-46/JNK1/JNK1A2/JNK21B1/2/PRKM8/SAPK1/SAPK1c	PPH00720B
D11	Hs.207763	NM_015133	MAPK8IP3	Mitogen-activated protein kinase 8 interacting protein 3	JIP3/JSAP1/SYD2/syd	PPH06051A
D12	Hs.82116	NM_002468	MYD88	Myeloid differentiation primary response gene (88)	MYD88D	PPH00911B
E01	Hs.618430	NM_003998	NFKB1	Nuclear factor of kappa light polypeptide gene enhancer in B-cells 1	EBP-1/KBF1/NF-kB1/NF-kappa-B/NF-kappaB/NFKB-p105/NFKB-p50/NFkappaB/p105/p50	PPH00204F
E02	Hs.73090	NM_002502	NFKB2	Nuclear factor of kappa light polypeptide gene enhancer in B-cells 2 (p49/p100)	CVID10/H2TF1/LYT-10/LYT10/NF-kB2/p105/p52	PPH00782F
E03	Hs.81328	NM_020529	NFKBIA	Nuclear factor of kappa light polypeptide gene enhancer in B-cells inhibitor, alpha	IKBA/MAD-3/NFKBI	PPH00170F
E04	Hs.2764	NM_005007	NFKBIL1	Nuclear factor of kappa light polypeptide gene enhancer in B-cells inhibitor-like 1	IKBL/LST1/NFKBIL	PPH01802A
E05	Hs.530539	NM_006165	NFRKB	Nuclear factor related to kappaB binding protein	INO80G	PPH01997B
E06	Hs.555973	NM_003298	NR2C2	Nuclear receptor subfamily 2, group C, member 2	TAK1/TR2R1/TR4/hTAK1	PPH01268F
E07	Hs.7886	NM_020651	PELI1	Pellino homolog 1 (Drosophila)	-	PPH06053A
E08	Hs.592209	NM_005036	PPARA	Peroxisome proliferator-activated receptor alpha	NR1C1/PPAR/PPARalpha/hPPAR	PPH01281B
E09	Hs.570274	NM_003690	PRKRA	Protein kinase, interferon-inducible double stranded RNA dependent activator	DYT16/PACT/RAX	PPH02171F
E10	Hs.196384	NM_000963	PTGS2	Prostaglandin-endoperoxide synthase 2 (prostaglandin G/H synthase and cyclooxygenase)	COX-2/COX2/GRIPGHS/PGG/HS/PGHS-2/PHS-2/hCox-2	PPH01136F
E11	Hs.631886	NM_002908	REL	V-rel reticuloendotheliosis viral oncogene homolog (avian)	C-Rel	PPH00101B
E12	Hs.502875	NM_021975	RELA	V-rel reticuloendotheliosis viral oncogene homolog A (avian)	NFKB3/p65	PPH01812B
F01	Hs.103755	NM_003821	RIPK2	Receptor-interacting serine-threonine kinase 2	CARD3/CARDIAK/CCK/GIG30/RICK/RIP2	PPH00881C
F02	Hs.743510	NM_015077	SARM1	Sterile alpha and TIR motif containing 1	MyD88-5/SAMD2/SARM	PPH06037A
F03	Hs.501624	NM_021805	SIGIRR	Single immunoglobulin and toll-interleukin 1 receptor (TIR) domain	TIR8	PPH06049A
F04	Hs.515146	NM_016581	ECSIT	ECSIT homolog (Drosophila)	SITPEC	PPH06039A
F05	Hs.505874	NM_013254	TBK1	TANK-binding kinase 1	NAK/T2K	PPH01797E
F06	Hs.718838	NM_021649	TICAM2	Toll-like receptor adaptor molecule 2	MyD88-4/TICAM-2/TIRAP3/TIRP/TRAM	PPH06042A
F07	Hs.537126	NM_001039661	TIRAP	Toll-interleukin 1 receptor (TIR) domain containing adaptor protein	BACTS1/Mal/MyD88-2/wyatt	PPH06246B
F08	Hs.621817	NM_003263	TLR1	Toll-like receptor 1	CD281/TIL/TIL. LPRS5/rsc786	PPH01799A
F09	Hs.730896	NM_030956	TLR10	Toll-like receptor 10	CD290	PPH01794B
F10	Hs.519033	NM_003264	TLR2	Toll-like receptor 2	CD282/TIL4	PPH01808A
F11	Hs.657724	NM_003265	TLR3	Toll-like receptor 3	CD283/IIAE2	PPH01803E
F12	Hs.174312	NM_138554	TLR4	Toll-like receptor 4	ARMD10/CD284/TLR-4/TOLL	PPH01795F
G01	Hs.604542	NM_003268	TLR5	Toll-like receptor 5	MELIOS/SLEB1/TIL3	PPH01793F
G02	Hs.743572	NM_006068	TLR6	Toll-like receptor 6	CD286	PPH01798E
G03	Hs.659215	NM_016562	TLR7	Toll-like receptor 7	TLR7-like	PPH01796A
G04	Hs.660543	NM_138636	TLR8	Toll-like receptor 8	CD288	PPH01801B
G05	Hs.87968	NM_017442	TLR9	Toll-like receptor 9	CD289	PPH01809A
G06	Hs.241570	NM_000594	TNF	Tumor necrosis factor	DIF/TNF-alpha/TNFA/TNFSF2	PPH00341F
G07	Hs.279594	NM_001065	TNFRSF1A	Tumor necrosis factor receptor superfamily, member 1A	CD120a/FPF/MS5/TBP1/TNF-R/TNF-R-I/TNF-R55/TNFAR/TNFR1/TNFR1-d2/TNFR55/TNFR60/p55/p55-R/p60	PPH00346C
G08	Hs.368527	NM_019009	TOLLIP	Toll interacting protein	IL-1RAcPIP	PPH05844C
G09	Hs.444172	NM_004620	TRAF6	TNF receptor-associated factor 6	MGC:3310/RNF85	PPH00329B
G10	Hs.29344	NM_182919	TICAM1	Toll-like receptor adaptor molecule 1	IIAE6/MyD88-3/PRVTIRB/TICAM-1/TRIF	PPH06044A
G11	Hs.524630	NM_003348	UBE2N	Ubiquitin-conjugating enzyme E2N	HEL-S-71/UBC13/UbcH-ben/UbcH13	PPH02724A
G12	Hs.744839	NM_021988	UBE2V1	Ubiquitin-conjugating enzyme E2 variant 1	CIR1/CROC-1/CROC1/UBE2V/UEV-1/UEV1/UEV1A
H01	Hs.534255	NM_004048	B2M	Beta-2-microglobulin	-	PPH01094E
H02	Hs.412707	NM_000194	HPRT1	Hypoxanthine phosphoribosyltransferase 1	HGPRT/HPRT	PPH01018C
H03	Hs.523185	NM_012423	RPL13A	Ribosomal protein L13a	L13A/TSTA1	PPH01020B
H04	Hs.544577	NM_002046	GAPDH	Glyceraldehyde-3-phosphate dehydrogenase	G3PD/GAPD	PPH00150F
H05	Hs.520640	NM_001101	ACTB	Actin, beta	BRWS1/PS1TP5BP1	PPH00073G
H06	N/A	SA_00105	HGDC	Human Genomic DNA Contamination	HIGX1A
H07	N/A	SA_00104	RTC	Reverse Transcription Control	RTC
H08	N/A	SA_00104	RTC	Reverse Transcription Control	RTC
H09	N/A	SA_00104	RTC	Reverse Transcription Control	RTC
H10	N/A	SA_00103	PPC	Positive PCR Control	PPC
H11	N/A	SA_00103	PPC	Positive PCR Control	PPC
H12	N/A	SA_00103	PPC	Positive PCR Control	PPC

## Sheet: Average Ct
		AVG Ct						Standard Deviation
Position	Symbol	Control Group	Group 1	Group 2	Group 3	Group 4	Group 5	Control Group	Group 1	Group 2	Group 3	Group 4	Group 5	Group definition
A01	BTK	25.39	26.4	26.17	26.26	26.47	26.6	0.358563	0.936749	0.960121	0.273575	0.309136	0.369644	Control Group: Unexposed
A02	CASP8	27.81	29.34	29.17	29.54	29.43	28.95	0.842598	0.874119	0.781746	0.807388	0.697517	0.287851	Group1: Ag20-citrate
A03	CCL2	21.03	22.46	22.32	21.25	21.62	22.12	0.683292	1.14463	1.35321	0.884568	1.20273	1.03425	Group2: Ag110-citrate
A04	CD14	21.62	22.7	22.64	22.99	23.29	23.4	1.25494	1.22855	1.55664	0.709003	1.29988	1.11713	Group3: Ag20-citrate + M.tb
A05	CD80	28.89	28.84	27.7	27.62	27.27	25.76	0.633271	0.803873	0.415912	0.517197	0.516424	0.493627	Group4: Ag110-citrate + M.tb
A06	CD86	21.86	22.35	22.45	22.14	22.36	22.49	0.587377	0.466351	0.79917	0.470608	0.682004	0.504642	Group5: M.tb
A07	CHUK	23.99	24.7	24.47	26.45	24.43	24.18	0.436451	0.791049	0.835577	4.79976	0.221345	0.180375
A08	CLEC4E	26.22	27.4	26.05	26.6	25.3	24.22	0.75129	0.648062	0.986334	2.39992	0.4008	0.469888
A09	CSF2	33.15	33.47	31.95	24.08	22.2	19.15	1.07037	1.21309	0.826753	1.66218	0.77056	1.22627
A10	CSF3	35	35	34.96	29.06	26.67	24.09	0	0	0.080946	2.36362	1.44128	0.815077
A11	CXCL10	29.3	32.03	30.41	30.17	29.8	28.69	0.845439	2.20903	1.34058	0.994752	1.1573	1.34062
A12	EIF2AK2	24.15	24.67	24.61	24.65	24.91	24.97	0.351259	0.424079	0.735847	0.287839	0.642727	0.538629
B01	ELK1	26.17	26.73	26.34	26.56	26.43	26.1	0.499037	0.609598	0.791218	0.608756	0.340261	0.422017
B02	FADD	24.83	27.35	26.24	27.41	26.73	25.75	0.543131	1.34898	0.871344	0.72135	0.380486	0.390444
B03	FOS	24.1	21.92	24.11	21.4	21.75	25.07	0.457003	0.980598	1.45114	0.860379	1.26877	1.38634
B04	HMGB1	26.7	26.85	26.77	27.09	27.23	27.19	0.69583	0.828527	0.873333	0.634393	0.524729	0.585905
B05	HRAS	24.94	25.39	25.31	25.06	25.53	24.89	0.291473	0.615691	0.688234	0.372159	0.231848	0.423876
B06	HSPA1A	21.9	15.42	15.97	15.23	15.23	20.76	0.566815	0.36557	0.685363	0.365308	0.622526	0.583353
B07	HSPD1	22.3	22.24	21.62	21.96	21.81	22.42	0.405712	0.813866	0.878674	0.295399	0.218255	0.371681
B08	IFNA1	32.83	32.5	32.38	31.97	31.89	31.02	0.537922	1.52676	1.25816	0.614376	1.43169	0.604174
B09	IFNB1	34.8	33.65	33.86	33.95	32.61	33.84	0.439163	0.990936	0.988579	1.32165	0.714378	1.39882
B10	IFNG	33.63	33.89	33.33	31.61	30.27	29	1.7431	1.59582	2.43672	1.03973	0.459292	0.685406
B11	IKBKB	25.86	26.5	26.55	26.62	26.64	26.16	0.331572	0.598847	0.939926	0.622348	0.442595	0.551314
B12	IL10	24.98	27.59	27.22	25.5	24.95	20.73	0.781151	0.614548	0.677619	0.44967	0.678754	0.468894
C01	IL12A	33.56	32.66	32.48	31.25	30.71	30.98	1.10251	1.31583	1.28192	1.09586	0.816367	0.689876
C02	IL1A	28.43	28.11	26.55	23.64	23.09	19.6	0.773863	1.0292	0.707952	1.342	0.889443	1.04019
C03	IL1B	24.98	25.24	24.65	19	18.31	16.51	1.03306	1.12437	0.902104	1.65681	0.855833	0.626684
C04	IL2	35	35	34.8	34.61	34.28	33.78	0	0	0.453475	0.546899	0.961791	1.62496
C05	IL6	33.37	32.5	31.01	25.66	24.69	22.88	1.04547	0.257003	0.498749	1.5078	0.655161	0.96972
C06	IL8	21.18	18.43	17.6	15.26	14.6	14.52	0.889873	0.602297	0.417481	0.635639	0.632328	0.683853
C07	IRAK1	22.28	23.01	22.82	22.57	22.42	22.6	0.529787	1.07198	1.07664	0.28266	0.293448	0.142017
C08	IRAK2	25.99	25.65	24.44	25.31	22.9	21.72	0.484435	0.917345	0.843437	5.42866	0.626215	0.707897
C09	IRF1	24.56	25.88	25.01	24.48	23.94	23.22	0.56921	0.867991	0.962023	0.403638	0.565915	0.549785
C10	IRF3	25.06	25.26	25.22	25.66	25.93	25.88	0.260775	0.727465	0.943553	0.242265	0.33263	0.232436
C11	JUN	23.21	20.88	22.17	20.85	21.23	22.99	0.551131	0.961762	1.06862	0.426001	0.886609	0.657703
C12	LTA	33.61	32.18	32.15	30.63	30.45	30.02	1.63735	1.44759	1.26576	1.69301	0.994335	0.889037
D01	CD180	24.24	25.9	25.44	25.96	26.7	27.33	0.561513	0.634882	0.822402	0.322248	0.471786	0.542158
D02	LY86	21.36	21.78	21.59	21.47	21.72	21.82	0.439492	0.386983	0.540131	0.476987	0.513898	0.35882
D03	LY96	21.44	21.86	21.77	21.95	22.02	22.19	0.921786	0.593603	0.72309	0.479035	0.509309	0.45694
D04	MAP2K3	23.1	23.13	23.11	22.44	22.13	21.95	0.492663	0.907189	1.0196	0.805273	0.449047	0.51078
D05	MAP2K4	25.33	25.94	25.68	25.9	26.23	25.44	0.558735	0.772433	0.469485	0.525594	0.361302	0.399147
D06	MAP3K1	24.39	25.9	25.56	25.54	25.56	25.43	0.675224	0.607003	0.770415	0.453902	0.555242	0.418706
D07	MAP3K7	26.6	25.99	27.24	26.05	25.93	22.88	3.18984	0.742009	3.45971	0.298217	0.193693	5.89016
D08	TAB1	25.39	26.79	26.05	26.28	26.93	26.04	0.407507	0.815017	1.00424	0.650576	0.54017	0.639139
D09	MAP4K4	23.68	24.13	24.06	23.86	23.59	22.88	0.536768	0.980427	0.993513	0.62832	0.552916	0.505549
D10	MAPK8	25.26	25.27	27.06	25.39	25.37	25.01	0.411865	0.736609	4.24348	0.379719	0.435776	0.171719
D11	MAPK8IP3	26.68	27.24	26.99	27.5	27.33	27.23	0.494397	0.703452	0.671385	0.46907	0.272758	0.407132
D12	MYD88	22.57	23.5	23.48	23.32	23.42	23.25	0.364663	0.695712	0.761899	0.543364	0.527526	0.678921
E01	NFKB1	22.61	23.13	22.68	21.35	21.07	20.25	0.584819	0.399274	0.468374	0.872669	0.464556	0.500748
E02	NFKB2	28.71	29.54	28.83	28.29	28.1	27.39	0.468743	0.688264	0.600968	0.617703	0.271225	0.320259
E03	NFKBIA	21.09	22.74	20.73	20.56	19.7	18.3	0.308264	0.779301	0.444358	0.856008	0.213303	0.428995
E04	NFKBIL1	26.94	27.83	27.38	28.14	27.8	27.67	0.530708	1.18053	1.17992	0.549247	0.897927	0.455866
E05	NFRKB	25.88	26.41	26.04	26.34	26.44	25.97	0.442323	0.87397	0.596371	0.701783	0.385975	0.42781
E06	NR2C2	25.3	25.86	25.62	26.07	26.07	25.93	0.566029	0.526152	0.358934	0.652154	0.679822	0.555511
E07	PELI1	25.36	25.43	25.39	24.92	24.31	24.85	0.637429	0.880902	1.27714	0.632327	0.776949	0.91796
E08	PPARA	25.11	25.71	25.1	25.2	25.65	24.86	0.287549	0.647903	0.844543	0.342147	0.250266	0.398707
E09	PRKRA	24.56	25	25.02	25.08	25.17	24.98	0.501297	0.636128	0.851276	0.412059	0.430503	0.342173
E10	PTGS2	27.36	25.3	25.8	21.08	20.46	19.67	0.4382	0.974928	1.29934	1.00665	0.324876	0.465083
E11	REL	23.47	22.7	23.06	21.47	21.09	20.5	0.296197	0.477152	0.562149	0.644743	0.33033	0.36495
E12	RELA	23.95	26.25	24.01	24.02	23.68	23.29	0.45189	4.90092	0.513288	0.818619	0.607757	0.70899
F01	RIPK2	23.55	23.72	23.48	22.54	22.55	21.87	0.356301	0.527537	0.603276	0.534077	0.303666	0.328146
F02	SARM1	28.05	28.24	28.03	28.34	28.67	29.27	0.72753	0.864797	0.861878	0.525464	0.674754	0.724448
F03	SIGIRR	29.37	29.79	29.91	29.56	29.68	30.23	0.798806	1.11867	1.28227	0.353235	0.672431	0.435692
F04	ECSIT	26.56	26.73	26.87	27.06	27.25	26.94	0.582325	0.699952	0.868094	0.503958	0.612606	0.47873
F05	TBK1	25.3	25.44	24.89	25.27	25.56	24.71	0.589703	0.604589	0.31745	0.377831	0.187175	0.41297
F06	TICAM2	25.94	26.97	26.69	26.73	26.72	26.62	0.474511	0.580762	0.767146	0.547159	0.497078	0.285502
F07	TIRAP	26.45	27.9	27.94	28.22	28.15	27.2	0.529953	0.766272	0.875203	0.389863	0.314468	0.442907
F08	TLR1	25.08	26.57	25.28	26.36	26.39	25.92	0.466412	0.972509	1.14251	1.14594	0.518938	0.98239
F09	TLR10	31.13	29.24	29.94	28.84	29.57	30.75	1.05351	0.557805	1.08542	0.557818	0.970468	0.983464
F10	TLR2	24.2	24.96	24.41	24	23.54	23.1	0.250664	0.963727	1.01311	0.517913	0.282125	0.479877
F11	TLR3	29.82	30.53	30.84	31.3	31.72	31.18	0.525568	0.664411	0.731718	0.60642	1.06836	0.397115
F12	TLR4	24.19	25.29	24.79	25.33	25.6	25.58	0.637902	0.567998	0.618933	0.4574	0.688989	0.470162
G01	TLR5	26.83	28.3	28.42	28.14	28.14	28.65	0.699727	0.697321	0.949298	0.438168	0.504421	0.617595
G02	TLR6	24.02	25.23	24.86	25.12	25.22	25.06	0.365568	0.848898	0.62943	0.42498	0.462431	0.537484
G03	TLR7	27.02	27.35	28.09	26.98	27.16	27.57	0.873764	1.00675	1.37708	0.799862	0.878112	0.690726
G04	TLR8	25.04	25.85	25.88	26.48	27.45	26.6	0.796471	1.15625	1.112	0.844986	1.99828	0.71588
G05	TLR9	32.32	32.71	31.99	31.46	32.4	33.91	0.709563	1.25778	0.75221	0.506883	0.735908	1.35963
G06	TNF	24.84	25.82	25.05	19.68	19.01	17.37	0.430661	0.888245	0.230187	1.04483	0.505712	1.02886
G07	TNFRSF1A	23.29	24.68	24.17	25.59	25.52	25.13	0.435039	0.547174	0.341845	0.192023	0.324447	0.420831
G08	TOLLIP	23.89	24.53	23.49	23.99	24.1	23.7	0.293465	0.89146	0.855949	0.361363	0.552184	0.20401
G09	TRAF6	24.68	25.19	24.58	25.09	24.71	24.8	0.550171	0.850371	0.950078	0.668683	0.652886	0.583969
G10	TICAM1	24.82	25.14	24.43	24.64	24.05	24.04	0.282957	0.600439	0.725824	0.679688	0.22422	0.229479
G11	UBE2N	23.2	23.13	23.05	23.27	23	22.76	0.207613	0.545016	0.555316	0.500018	0.221542	0.461329
G12	UBE2V1	29.85	30.42	30.83	30.25	30.39	30.68	0.672119	1.08966	0.688385	0.522841	0.784896	0.669261
H01	B2M	16.07	16.22	16.18	16.24	16.32	16.32	0.566819	0.450454	0.63043	0.392487	0.497723	0.470579
H02	HPRT1	23.91	24.32	24.11	24.18	24.18	23.9	0.443801	0.600204	0.714223	0.262184	0.436413	0.09205
H03	RPL13A	21.65	21.56	21.89	21.96	22.11	22.07	0.347813	1.09987	0.698695	0.342063	0.300304	0.231579
H04	GAPDH	19.42	22.68	19.46	19.68	19.69	19.79	0.336087	6.91377	0.761745	0.323841	0.462446	0.040206
H05	ACTB	16.72	16.92	16.88	16.87	17.34	16.73	0.582362	0.620844	0.577749	0.595238	0.483349	0.588311
H06	HGDC	35	35	35	35	35	35	0	0	0	0	0	0
H07	RTC	22.8	23.16	23.12	22.74	22.62	22.82	0.41757	0.970202	0.984003	0.724427	0.549529	0.304849
H08	RTC	22.73	23.07	22.3	22.36	22.4	22.19	0.430892	0.955848	1.07644	0.686567	0.923987	0.668322
H09	RTC	22.18	22.35	22.31	22.03	22.01	22.19	0.673678	1.00372	1.09554	0.952969	0.879677	0.698771
H10	PPC	19.98	19.55	19.62	20.11	20.03	20.02	0.201743	0.668558	0.498674	0.184355	0.201404	0.141038
H11	PPC	20.08	19.66	19.75	20	20.05	19.97	0.213095	0.670284	0.317888	0.379346	0.357452	0.384673
H12	PPC	19.96	19.72	19.68	20	19.93	20.09	0.30708	0.065461	0.292881	0.547338	0.446782	0.390321

## Sheet: Average Delta(Ct)
		AVG Delta(Ct) (Ct(GOI) - Ave Ct(HKG))						Standard Deviation
Position	Symbol	Control Group	Group 1	Group 2	Group 3	Group 4	Group 5	Control Group	Group 1	Group 2	Group 3	Group 4	Group 5	Group definition
A01	BTK	6.05635	6.43636	6.69729	6.70875	6.76395	7.06485	0.311595	1.28994	0.490582	0.227793	0.29711	0.315077	Control Group: Unexposed
A02	CASP8	8.47775	9.37176	9.69689	9.98855	9.72515	9.41705	0.620335	1.09949	0.423561	0.712354	0.748083	0.337198	Group1: Ag20-citrate
A03	CCL2	1.69735	2.49576	2.84929	1.69435	1.90875	2.58145	0.399085	0.988081	1.06211	0.864621	1.00025	1.00056	Group2: Ag110-citrate
A04	CD14	2.28715	2.73676	3.16629	3.43775	3.58435	3.85845	0.986866	1.02412	1.08068	0.597655	1.14163	1.16887	Group3: Ag20-citrate + M.tb
A05	CD80	9.56255	8.87636	8.22369	8.06355	7.55975	6.22405	0.473277	0.312195	0.64203	0.570694	0.682925	0.457125	Group4: Ag110-citrate + M.tb
A06	CD86	2.53355	2.38736	2.97109	2.58535	2.64675	2.95545	0.428145	0.789295	0.332146	0.364467	0.532372	0.481752	Group5: M.tb
A07	CHUK	4.65615	4.73276	4.99909	6.89295	4.72255	4.64185	0.154149	1.16601	0.548283	4.81296	0.339688	0.235916
A08	CLEC4E	6.89375	7.43416	6.57909	7.04715	5.58675	4.68005	0.572421	0.906462	0.623208	2.28385	0.360501	0.37716
A09	CSF2	13.823	13.5026	12.4789	4.52335	2.48715	-0.38395	1.18866	0.831383	0.950633	1.64384	0.873949	1.23659
A10	CSF3	15.6699	15.0336	15.4885	9.50775	6.95975	4.55685	0.320052	0.920528	0.58022	2.30149	1.43454	0.878803
A11	CXCL10	9.96675	12.0616	10.9331	10.6132	10.086	9.15225	0.663426	2.66684	1.31232	1.01552	1.00549	1.37742
A12	EIF2AK2	4.82055	4.70636	5.13329	5.09475	5.19815	5.42885	0.354303	1.09896	0.427955	0.360732	0.617752	0.488081
B01	ELK1	6.84495	6.75976	6.86429	7.00935	6.72155	6.56765	0.389484	0.938996	0.406078	0.545132	0.413728	0.449945
B02	FADD	5.49515	7.38596	6.76029	7.85635	7.01835	6.21045	0.404954	1.58985	0.529476	0.677067	0.559673	0.411818
B03	FOS	4.77095	1.95476	4.63289	1.84955	2.03975	5.53545	0.338747	0.699835	1.10502	0.805377	1.0963	1.37423
B04	HMGB1	7.37375	6.88416	7.29569	7.53795	7.51575	7.65185	0.55621	0.922038	0.553415	0.524873	0.519748	0.648057
B05	HRAS	5.61235	5.42476	5.83769	5.50435	5.81555	5.35145	0.146686	0.91058	0.380121	0.313097	0.232653	0.347852
B06	HSPA1A	2.56935	-4.54804	-3.50851	-4.31825	-4.47485	1.22505	0.600267	1.06273	0.203113	0.251272	0.487995	0.557865
B07	HSPD1	2.96735	2.27716	2.14289	2.40575	2.09695	2.88545	0.243404	1.23117	0.404976	0.341831	0.258669	0.385218
B08	IFNA1	13.5025	12.5352	12.9093	12.4188	12.1758	11.4787	0.630812	1.9157	1.02157	0.489372	1.55585	0.614607
B09	IFNB1	15.4735	13.6808	14.3799	14.3988	12.8994	14.2999	0.19586	0.400412	0.898995	1.22496	0.750905	1.40675
B10	IFNG	14.2983	13.9212	13.8569	12.0598	10.5572	9.46265	1.48225	1.00585	2.16443	0.979092	0.473541	0.694931
B11	IKBKB	6.52875	6.53756	7.07469	7.06515	6.93035	6.62485	0.372356	0.785789	0.676776	0.546412	0.615773	0.574889
B12	IL10	5.64595	7.62476	7.74309	5.94775	5.24535	1.19725	0.559395	1.20302	0.223915	0.46366	0.633438	0.500334
C01	IL12A	14.2333	12.6958	12.9999	11.6924	10.9964	11.4435	1.31859	1.70639	0.986673	1.0256	0.895168	0.778563
C02	IL1A	9.09915	8.14376	7.07269	4.08675	3.37815	0.060651	0.651886	1.35201	0.699847	1.37419	0.758844	1.01252
C03	IL1B	5.65335	5.27616	5.17089	-0.556647	-1.40105	-3.03095	1.13922	1.18176	1.24402	1.69525	0.936841	0.661396
C04	IL2	15.6699	15.0336	15.3219	15.0526	14.5728	14.2455	0.320052	0.920528	0.41386	0.570314	1.13786	1.66111
C05	IL6	14.0369	12.5316	11.5391	6.10275	4.98015	3.34365	1.04376	0.975415	1.05352	1.4965	0.778286	0.881768
C06	IL8	1.84975	-1.54044	-1.87491	-4.29765	-5.11025	-5.01755	0.623686	1.24016	0.471163	0.571409	0.531836	0.683851
C07	IRAK1	2.94875	3.03936	3.34389	3.02195	2.70835	3.06625	0.270426	1.40597	0.658133	0.242757	0.250027	0.14665
C08	IRAK2	6.66115	5.68256	4.96149	5.75615	3.18695	2.18345	0.466578	1.19594	0.293911	5.31944	0.71141	0.722775
C09	IRF1	5.22875	5.91556	5.53649	4.92235	4.22735	3.68365	0.433589	0.880393	0.44275	0.404144	0.596543	0.549741
C10	IRF3	5.72575	5.29016	5.74429	6.10535	6.21995	6.33985	0.329864	0.836056	0.461342	0.122881	0.297236	0.233394
C11	JUN	3.88115	0.912963	2.69929	1.29315	1.51655	3.45145	0.322732	0.946317	0.545124	0.345501	0.829135	0.644267
C12	LTA	14.2769	12.2152	12.6775	11.0802	10.7432	10.4809	1.52907	1.54972	1.19847	1.57814	0.929227	0.898444
D01	CD180	4.91115	5.93776	5.96349	6.40555	6.99375	7.78765	0.252259	0.976848	0.346176	0.264526	0.263336	0.494576
D02	LY86	2.03075	1.80976	2.11489	1.91655	2.00995	2.28565	0.375186	0.997109	0.389426	0.567183	0.428153	0.388708
D03	LY96	2.11095	1.88896	2.29349	2.39955	2.31475	2.65185	0.610981	0.678198	0.418433	0.542996	0.352842	0.443162
D04	MAP2K3	3.76775	3.15876	3.63289	2.88615	2.41715	2.40885	0.446907	0.954214	0.628467	0.728674	0.491632	0.602352
D05	MAP2K4	5.99655	5.97756	6.20769	6.34535	6.52495	5.90445	0.37597	0.821908	0.213374	0.40689	0.514383	0.383134
D06	MAP3K1	5.05515	5.93016	6.08309	5.98355	5.85075	5.88985	0.439084	0.9676	0.329588	0.341853	0.548193	0.428336
D07	MAP3K7	7.27035	6.02716	7.76809	6.50075	6.21795	3.34525	3.18551	1.01849	3.29422	0.311385	0.246447	5.81192
D08	TAB1	6.06035	6.82556	6.57169	6.72635	7.22135	6.50325	0.238595	1.16925	0.53304	0.587702	0.601604	0.578034
D09	MAP4K4	4.35295	4.16196	4.58889	4.31115	3.87995	3.33885	0.486381	1.07692	0.524821	0.562171	0.562801	0.556438
D10	MAPK8	5.92495	5.30016	7.58209	5.83735	5.65635	5.47365	0.240743	0.738501	4.01902	0.315483	0.278794	0.239911
D11	MAPK8IP3	7.34735	7.27696	7.51509	7.94515	7.61855	7.69725	0.212358	0.345181	0.440255	0.346657	0.399156	0.432352
D12	MYD88	3.23715	3.53076	4.00749	3.77175	3.70795	3.71145	0.506305	1.31129	0.531993	0.525968	0.693207	0.654314
E01	NFKB1	3.28375	3.16156	3.20189	1.79995	1.36275	0.709251	0.766147	0.937356	0.780289	0.878407	0.484151	0.541968
E02	NFKB2	9.38195	9.57296	9.35109	8.74095	8.39275	7.84785	0.441848	1.09078	0.226052	0.608058	0.252704	0.407292
E03	NFKBIA	1.76095	2.77816	1.25349	1.01195	-0.005448	-1.23875	0.365821	0.883927	0.484448	0.90784	0.231502	0.486617
E04	NFKBIL1	7.60935	7.86196	7.90709	8.59075	8.08995	8.13125	0.316096	1.45032	0.815606	0.463901	0.99808	0.47858
E05	NFRKB	6.55075	6.44476	6.56069	6.79075	6.73515	6.43385	0.523203	1.06478	0.536835	0.64041	0.506466	0.360162
E06	NR2C2	5.96995	5.89116	6.14789	6.51895	6.36035	6.39045	0.469468	1.10035	0.374808	0.561698	0.644674	0.553501
E07	PELI1	6.02755	5.46616	5.91589	5.36735	4.60235	5.31125	0.318741	1.10086	0.763943	0.526292	0.621439	0.931924
E08	PPARA	5.77675	5.74216	5.62869	5.64615	5.93835	5.32725	0.105029	1.1065	0.397542	0.305897	0.428204	0.351169
E09	PRKRA	5.22755	5.03016	5.54149	5.52375	5.46035	5.44345	0.444231	0.924945	0.355515	0.397942	0.455454	0.325318
E10	PTGS2	8.02755	5.32896	6.32789	1.52635	0.751952	0.128651	0.588382	0.991915	1.23998	1.04327	0.333277	0.4319
E11	REL	4.13935	2.73656	3.58049	1.91855	1.38075	0.96045	0.396056	0.639522	0.592368	0.602632	0.531673	0.413447
E12	RELA	4.61635	6.28236	4.53729	4.46875	3.96875	3.75645	0.453256	4.895	0.344767	0.785647	0.7436	0.745433
F01	RIPK2	4.22175	3.75816	4.00389	2.98435	2.84515	2.33085	0.406479	1.04834	0.096978	0.564518	0.430232	0.40589
F02	SARM1	8.72055	8.27476	8.55709	8.78735	8.95875	9.72885	0.470948	1.15225	0.459021	0.411276	0.442196	0.689305
F03	SIGIRR	10.0403	9.82156	10.4335	10.003	9.96935	10.6963	0.501052	1.01788	0.779618	0.339357	0.486	0.440085
F04	ECSIT	7.23235	6.76236	7.39129	7.50715	7.54275	7.40165	0.410596	0.837322	0.43508	0.395383	0.448611	0.519623
F05	TBK1	5.96795	5.47816	5.41509	5.71335	5.85115	5.17185	0.439788	0.747716	0.302755	0.326936	0.33161	0.364682
F06	TICAM2	6.61055	7.00216	7.21009	7.17975	7.01195	7.08445	0.289294	0.999514	0.363374	0.451079	0.439966	0.230745
F07	TIRAP	7.12415	7.93636	8.46569	8.66375	8.43675	7.65985	0.264572	0.93392	0.506045	0.393521	0.341118	0.448952
F08	TLR1	5.75415	6.60356	5.80089	6.80715	6.68255	6.37825	0.204882	1.09266	0.647706	1.1046	0.548181	0.924812
F09	TLR10	11.7979	9.26956	10.4643	9.28435	9.86195	11.2174	1.04971	0.837412	0.991816	0.452673	0.792113	1.05539
F10	TLR2	4.87195	4.99176	4.93289	4.44415	3.82955	3.56605	0.248773	0.832744	0.700969	0.533463	0.210775	0.478343
F11	TLR3	10.493	10.5666	11.3639	11.7438	12.013	11.6435	0.469016	0.877334	0.456839	0.570141	1.00189	0.386418
F12	TLR4	4.86475	5.31876	5.31829	5.77775	5.89155	6.04485	0.521943	1.02106	0.178336	0.385077	0.656026	0.476789
G01	TLR5	7.49515	8.33656	8.94309	8.58995	8.43055	9.10785	0.568312	1.03317	0.686796	0.398198	0.394118	0.646977
G02	TLR6	4.69055	5.26316	5.38689	5.56575	5.50615	5.51865	0.375911	1.30855	0.445152	0.437854	0.521022	0.53005
G03	TLR7	7.69055	7.37876	8.61009	7.42355	7.44735	8.03025	0.588542	0.747506	1.09546	0.82754	0.83603	0.785571
G04	TLR8	5.71135	5.88856	6.40649	6.92455	7.73555	7.06325	0.604441	0.854621	0.726226	0.75195	1.97513	0.753889
G05	TLR9	12.9891	12.7426	12.5111	11.91	12.6888	14.3773	0.667931	1.06985	0.906255	0.473488	0.611805	1.41847
G06	TNF	5.50915	5.85156	5.57069	0.122953	-0.702248	-2.17175	0.725357	0.996772	0.705173	1.06326	0.337761	1.00045
G07	TNFRSF1A	3.96115	4.71296	4.69149	6.03395	5.81275	5.59265	0.183808	0.775375	0.356689	0.215716	0.266657	0.410986
G08	TOLLIP	4.55895	4.56336	4.01849	4.43595	4.38995	4.16365	0.308238	1.24567	0.390391	0.320543	0.773438	0.190954
G09	TRAF6	5.35075	5.22516	5.10089	5.53935	5.00055	5.26105	0.491089	1.27667	0.517207	0.633105	0.658393	0.56332
G10	TICAM1	5.49375	5.17056	4.95069	5.09055	4.33835	4.50285	0.318537	0.653146	0.43695	0.678917	0.238639	0.251273
G11	UBE2N	3.86935	3.16136	3.57409	3.72035	3.29515	3.22205	0.202377	0.692293	0.216448	0.422037	0.421686	0.481714
G12	UBE2V1	10.5183	10.4502	11.3517	10.7022	10.6822	11.1428	0.545323	1.59432	0.32068	0.421623	0.621821	0.604658
H01	B2M	-3.26185	-3.74504	-3.29631	-3.31685	-3.39325	-3.22115	0.47471	1.17412	0.372175	0.488457	0.465772	0.436008
H02	HPRT1	4.57915	4.35676	4.63249	4.62255	4.46955	4.36085	0.184119	1.00347	0.316405	0.202626	0.283523	0.188911
H03	RPL13A	2.31675	1.59756	2.41309	2.40795	2.39635	2.53525	0.328481	1.70151	0.413285	0.256358	0.160218	0.29851
H04	GAPDH	0.088749	2.71336	-0.014113	0.122754	-0.022048	0.251651	0.160624	6.1108	0.31668	0.186648	0.261292	0.082604
H05	ACTB	-2.60525	-3.04944	-2.60011	-2.68725	-2.37265	-2.80995	0.444149	0.754509	0.403302	0.543862	0.514458	0.530415
H06	HGDC	15.6699	15.0336	15.5247	15.4472	15.2906	15.4627	0.320052	0.920528	0.569191	0.143932	0.243418	0.107158
H07	RTC	3.47335	3.19096	3.64949	3.18575	2.91435	3.28745	0.400979	1.28697	0.673896	0.687572	0.693352	0.343675
H08	RTC	3.39855	3.10476	2.82369	2.80535	2.69455	2.64865	0.396524	1.30198	0.607213	0.680154	1.08658	0.668571
H09	RTC	2.85495	2.38056	2.83569	2.47515	2.29675	2.65165	0.655401	1.26924	0.638674	0.912753	0.985901	0.696919
H10	PPC	0.652949	-0.416637	0.140288	0.558553	0.321352	0.484451	0.268859	0.611932	0.500442	0.221297	0.189514	0.138195
H11	PPC	0.745149	-0.305436	0.274687	0.450954	0.338752	0.431251	0.375381	0.609774	0.653093	0.348026	0.53883	0.353078
H12	PPC	0.630149	-0.251237	0.201288	0.448554	0.215752	0.554851	0.435077	0.899876	0.395436	0.525746	0.579524	0.379755

## Sheet: 2^(-Avg.(Delta(Ct))
		2^(-Avg.(Delta(Ct))
Position	Symbol	Control Group	Group 1	Group 2	Group 3	Group 4	Group 5	Group definition
A01	BTK	0.015026	0.011547	0.009636	0.00956	0.009201	0.007469	Control Group: Unexposed
A02	CASP8	0.002805	0.001509	0.001205	0.000984	0.001182	0.001463	Group1: Ag20-citrate
A03	CCL2	0.308352	0.177297	0.138765	0.308993	0.266323	0.167073	Group2: Ag110-citrate
A04	CD14	0.20488	0.150021	0.111392	0.092285	0.083369	0.068943	Group3: Ag20-citrate + M.tb
A05	CD80	0.001322	0.002128	0.003345	0.003738	0.0053	0.013377	Group4: Ag110-citrate + M.tb
A06	CD86	0.172713	0.191131	0.12753	0.166621	0.159679	0.12892	Group5: M.tb
A07	CHUK	0.039661	0.037609	0.03127	0.008414	0.037877	0.040056
A08	CLEC4E	0.00841	0.005782	0.010459	0.007561	0.020808	0.039009
A09	CSF2	6.9e-05	8.6e-05	0.000175	0.043485	0.178358	1.30491
A10	CSF3	1.9e-05	3e-05	2.2e-05	0.001374	0.008034	0.042487
A11	CXCL10	0.000999	0.000234	0.000511	0.000638	0.00092	0.001758
A12	EIF2AK2	0.035389	0.038304	0.028492	0.029264	0.02724	0.023214
B01	ELK1	0.008699	0.009228	0.008583	0.007762	0.009476	0.010542
B02	FADD	0.022172	0.005979	0.009225	0.004315	0.007714	0.013504
B03	FOS	0.036627	0.257963	0.040305	0.277478	0.243206	0.021561
B04	HMGB1	0.006029	0.008466	0.006365	0.005381	0.005464	0.004972
B05	HRAS	0.020442	0.02328	0.017486	0.022031	0.017756	0.024494
B06	HSPA1A	0.16848	23.3935	11.3807	19.949	22.2364	0.427783
B07	HSPD1	0.127861	0.206303	0.226426	0.18871	0.233752	0.13533
B08	IFNA1	8.6e-05	0.000168	0.00013	0.000183	0.000216	0.00035
B09	IFNB1	2.2e-05	7.6e-05	4.7e-05	4.6e-05	0.000131	5e-05
B10	IFNG	5e-05	6.4e-05	6.7e-05	0.000234	0.000664	0.001417
B11	IKBKB	0.010831	0.010765	0.007418	0.007468	0.008199	0.010133
B12	IL10	0.019971	0.005067	0.004668	0.016201	0.026363	0.436106
C01	IL12A	5.2e-05	0.000151	0.000122	0.000302	0.00049	0.000359
C02	IL1A	0.001823	0.003536	0.007429	0.058852	0.096178	0.958832
C03	IL1B	0.019869	0.025806	0.027759	1.47085	2.64093	8.17347
C04	IL2	1.9e-05	3e-05	2.4e-05	2.9e-05	4.1e-05	5.1e-05
C05	IL6	5.9e-05	0.000169	0.000336	0.014551	0.031683	0.098506
C06	IL8	0.277441	2.90883	3.66779	19.6662	34.5412	32.3916
C07	IRAK1	0.12952	0.121635	0.098489	0.123112	0.153005	0.11939
C08	IRAK2	0.009881	0.019471	0.032095	0.018502	0.109807	0.220149
C09	IRF1	0.026668	0.016567	0.021545	0.032978	0.053388	0.077823
C10	IRF3	0.018896	0.025557	0.018655	0.014525	0.013416	0.012346
C11	JUN	0.067867	0.531093	0.153969	0.408058	0.34952	0.091413
C12	LTA	5e-05	0.00021	0.000153	0.000462	0.000583	0.0007
D01	CD180	0.033235	0.016314	0.016025	0.011796	0.007846	0.004526
D02	LY86	0.244728	0.285238	0.230864	0.264887	0.248281	0.205093
D03	LY96	0.231495	0.270001	0.203982	0.189523	0.200997	0.159116
D04	MAP2K3	0.073417	0.111974	0.080611	0.135264	0.187225	0.188306
D05	MAP2K4	0.015662	0.01587	0.01353	0.012299	0.010859	0.016695
D06	MAP3K1	0.030078	0.0164	0.014751	0.015804	0.017328	0.016865
D07	MAP3K7	0.006477	0.015334	0.004587	0.011043	0.013434	0.098396
D08	TAB1	0.014985	0.008817	0.010513	0.009444	0.006701	0.011024
D09	MAP4K4	0.048936	0.055863	0.041553	0.050375	0.067923	0.098834
D10	MAPK8	0.016459	0.02538	0.005219	0.01749	0.019828	0.022504
D11	MAPK8IP3	0.006141	0.006448	0.005467	0.004058	0.005088	0.004818
D12	MYD88	0.106052	0.086524	0.062176	0.073213	0.076524	0.076338
E01	NFKB1	0.102682	0.111757	0.108677	0.287184	0.38884	0.611638
E02	NFKB2	0.001499	0.001313	0.001531	0.002337	0.002975	0.004341
E03	NFKBIA	0.295054	0.145777	0.419433	0.495874	1.00378	2.35994
E04	NFKBIL1	0.005121	0.004298	0.004166	0.002594	0.00367	0.003567
E05	NFRKB	0.010667	0.01148	0.010593	0.009032	0.009387	0.011567
E06	NR2C2	0.015954	0.016849	0.014103	0.010904	0.012171	0.01192
E07	PELI1	0.015329	0.022621	0.016563	0.024225	0.041167	0.025186
E08	PPARA	0.01824	0.018683	0.020211	0.019968	0.016307	0.024908
E09	PRKRA	0.02669	0.030603	0.021471	0.021736	0.022713	0.02298
E10	PTGS2	0.003832	0.024878	0.012448	0.347154	0.5938	0.914687
E11	REL	0.056746	0.150042	0.083592	0.26452	0.384019	0.513896
E12	RELA	0.04077	0.012848	0.043067	0.045162	0.063869	0.073994
F01	RIPK2	0.053595	0.073906	0.062332	0.126363	0.139163	0.198767
F02	SARM1	0.002371	0.003229	0.002655	0.002263	0.00201	0.001178
F03	SIGIRR	0.00095	0.001105	0.000723	0.000975	0.000998	0.000603
F04	ECSIT	0.00665	0.009211	0.005957	0.005497	0.005363	0.005914
F05	TBK1	0.015976	0.022434	0.023437	0.019059	0.017323	0.027741
F06	TICAM2	0.010234	0.007801	0.006754	0.006897	0.007748	0.007368
F07	TIRAP	0.007168	0.004082	0.002829	0.002466	0.002886	0.004945
F08	TLR1	0.018528	0.010283	0.017937	0.00893	0.009735	0.012021
F09	TLR10	0.000281	0.00162	0.000708	0.001604	0.001075	0.00042
F10	TLR2	0.034151	0.031429	0.032738	0.045938	0.070338	0.084433
F11	TLR3	0.000694	0.000659	0.000379	0.000292	0.000242	0.000313
F12	TLR4	0.034321	0.025055	0.025063	0.018227	0.016845	0.015147
G01	TLR5	0.005543	0.003093	0.002032	0.002595	0.002898	0.001812
G02	TLR6	0.038726	0.026039	0.023899	0.021113	0.022003	0.021813
G03	TLR7	0.004841	0.006009	0.002559	0.005825	0.00573	0.003825
G04	TLR8	0.019086	0.01688	0.011788	0.008232	0.004692	0.007477
G05	TLR9	0.000123	0.000146	0.000171	0.00026	0.000151	4.7e-05
G06	TNF	0.021957	0.017318	0.02104	0.918306	1.62704	4.50569
G07	TNFRSF1A	0.064206	0.038129	0.038701	0.015262	0.01779	0.020723
G08	TOLLIP	0.042425	0.042295	0.061704	0.0462	0.047697	0.055798
G09	TRAF6	0.024506	0.026734	0.029139	0.021502	0.031238	0.026078
G10	TICAM1	0.022193	0.027765	0.032337	0.029349	0.049434	0.044107
G11	UBE2N	0.068424	0.111772	0.083964	0.075869	0.101873	0.107168
G12	UBE2V1	0.000682	0.000715	0.000383	0.0006	0.000609	0.000442
H01	B2M	9.59213	13.4081	9.82401	9.96484	10.5068	9.3253
H02	HPRT1	0.041835	0.048807	0.040316	0.040595	0.045137	0.048669
H03	RPL13A	0.200719	0.330435	0.187754	0.188423	0.189944	0.17251
H04	GAPDH	0.940338	0.152474	1.00983	0.918433	1.0154	0.839935
H05	ACTB	6.08497	8.27889	6.06334	6.44083	5.17891	7.0126
H06	HGDC	1.9e-05	3e-05	2.1e-05	2.2e-05	2.5e-05	2.2e-05
H07	RTC	0.090036	0.109503	0.079688	0.109899	0.132646	0.102419
H08	RTC	0.094828	0.116245	0.141249	0.143055	0.154475	0.159469
H09	RTC	0.138221	0.192034	0.140079	0.179848	0.203521	0.159138
H10	PPC	0.635979	1.33481	0.907338	0.678983	0.80032	0.714769
H11	PPC	0.596606	1.23579	0.826629	0.731559	0.790725	0.741619
H12	PPC	0.64611	1.19023	0.869774	0.732777	0.861097	0.680727

## Sheet: Fold Change
		Fold Change (comparing to control group)
		Group 1			Group 2			Group 3			Group 4			Group 5
Position	Symbol	Fold Change	95% CI	Comments	Fold Change	95% CI	Comments	Fold Change	95% CI	Comments	Fold Change	95% CI	Comments	Fold Change	95% CI	Comments	Group definition
A01	BTK	0.7684	( 0.15, 1.39 )	OKAY	0.6413	( 0.41, 0.87 )	OKAY	0.6362	( 0.49, 0.79 )	OKAY	0.6123	( 0.45, 0.77 )	OKAY	0.4971	( 0.36, 0.63 )	OKAY	Control Group: Unexposed
A02	CASP8	0.5381	( 0.13, 0.95 )	OKAY	0.4295	( 0.23, 0.63 )	OKAY	0.3509	( 0.15, 0.55 )	OKAY	0.4212	( 0.17, 0.67 )	OKAY	0.5215	( 0.30, 0.75 )	OKAY	Group1: Ag20-citrate
A03	CCL2	0.575	( 0.20, 0.95 )	OKAY	0.45	( 0.14, 0.76 )	OKAY	1.0021	( 0.42, 1.58 )	OKAY	0.8637	( 0.30, 1.43 )	OKAY	0.5418	( 0.19, 0.90 )	OKAY	Group2: Ag110-citrate
A04	CD14	0.7322	( 0.10, 1.36 )	OKAY	0.5437	( 0.06, 1.03 )	OKAY	0.4504	( 0.13, 0.77 )	OKAY	0.4069	( 0.03, 0.78 )	OKAY	0.3365	( 0.02, 0.65 )	OKAY	Group3: Ag20-citrate + M.tb
A05	CD80	1.609	( 1.05, 2.16 )	OKAY	2.5295	( 1.30, 3.76 )	OKAY	2.8265	( 1.55, 4.10 )	OKAY	4.0078	( 1.98, 6.03 )	OKAY	10.1155	( 6.07, 14.16 )	OKAY	Group4: Ag110-citrate + M.tb
A06	CD86	1.1066	( 0.50, 1.71 )	OKAY	0.7384	( 0.50, 0.98 )	OKAY	0.9647	( 0.64, 1.29 )	OKAY	0.9245	( 0.54, 1.31 )	OKAY	0.7464	( 0.45, 1.04 )	OKAY	Group5: M.tb
A07	CHUK	0.9483	( 0.27, 1.63 )	OKAY	0.7884	( 0.52, 1.06 )	OKAY	0.2122	( 0.00001, 0.83 )	OKAY	0.955	( 0.74, 1.17 )	OKAY	1.01	( 0.84, 1.18 )	OKAY
A08	CLEC4E	0.6876	( 0.24, 1.14 )	OKAY	1.2437	( 0.60, 1.88 )	OKAY	0.8991	( 0.00001, 2.19 )	OKAY	2.4743	( 1.46, 3.49 )	OKAY	4.6386	( 2.71, 6.57 )	OKAY
A09	CSF2	1.2487	( 0.15, 2.35 )	B	2.5387	( 0.19, 4.89 )	B	630.17	( 0.00001, 1406.85 )	A	2584.73	( 267.81, 4901.65 )	A	18910.5	( 0.00001, 38617.72 )	A
A10	CSF3	1.5544	( 0.63, 2.47 )	C	1.134	( 0.68, 1.59 )	B	71.6153	( 0.00001, 172.72 )	A	418.823	( 44.81, 792.84 )	A	2215.01	( 956.35, 3473.67 )	A
A11	CXCL10	0.2341	( 0.00001, 0.62 )	A	0.5118	( 0.05, 0.97 )	A	0.6389	( 0.17, 1.11 )	A	0.9207	( 0.25, 1.59 )	OKAY	1.7587	( 0.13, 3.39 )	OKAY
A12	EIF2AK2	1.0824	( 0.32, 1.84 )	OKAY	0.8051	( 0.53, 1.08 )	OKAY	0.8269	( 0.57, 1.08 )	OKAY	0.7697	( 0.44, 1.10 )	OKAY	0.656	( 0.42, 0.90 )	OKAY
B01	ELK1	1.0608	( 0.41, 1.72 )	OKAY	0.9867	( 0.65, 1.32 )	OKAY	0.8923	( 0.53, 1.26 )	OKAY	1.0893	( 0.71, 1.47 )	OKAY	1.2119	( 0.77, 1.65 )	OKAY
B02	FADD	0.2697	( 0.00, 0.54 )	OKAY	0.4161	( 0.25, 0.58 )	OKAY	0.1946	( 0.10, 0.29 )	OKAY	0.3479	( 0.20, 0.49 )	OKAY	0.6091	( 0.40, 0.82 )	OKAY
B03	FOS	7.043	( 3.72, 10.37 )	OKAY	1.1004	( 0.33, 1.87 )	OKAY	7.5758	( 3.55, 11.60 )	OKAY	6.6401	( 2.01, 11.27 )	OKAY	0.5887	( 0.08, 1.09 )	OKAY
B04	HMGB1	1.404	( 0.49, 2.32 )	OKAY	1.0556	( 0.55, 1.56 )	OKAY	0.8924	( 0.48, 1.31 )	OKAY	0.9063	( 0.49, 1.33 )	OKAY	0.8247	( 0.40, 1.25 )	OKAY
B05	HRAS	1.1389	( 0.50, 1.78 )	OKAY	0.8554	( 0.64, 1.07 )	OKAY	1.0777	( 0.85, 1.30 )	OKAY	0.8686	( 0.72, 1.01 )	OKAY	1.1982	( 0.92, 1.47 )	OKAY
B06	HSPA1A	138.85	( 35.88, 241.82 )	OKAY	67.549	( 41.54, 93.56 )	OKAY	118.406	( 71.59, 165.22 )	OKAY	131.982	( 69.95, 194.02 )	OKAY	2.5391	( 1.27, 3.80 )	OKAY
B07	HSPD1	1.6135	( 0.38, 2.84 )	OKAY	1.7709	( 1.26, 2.28 )	OKAY	1.4759	( 1.10, 1.85 )	OKAY	1.8282	( 1.43, 2.22 )	OKAY	1.0584	( 0.77, 1.35 )	OKAY
B08	IFNA1	1.9553	( 0.00001, 4.35 )	B	1.5087	( 0.41, 2.61 )	B	2.1196	( 1.09, 3.15 )	OKAY	2.5085	( 0.00001, 5.07 )	B	4.0668	( 1.89, 6.24 )	OKAY
B09	IFNB1	3.4648	( 2.53, 4.40 )	OKAY	2.1341	( 0.94, 3.33 )	B	2.1064	( 0.52, 3.69 )	B	5.9554	( 3.15, 8.76 )	OKAY	2.2559	( 0.31, 4.20 )	B
B10	IFNG	1.2988	( 0.00001, 2.71 )	B	1.358	( 0.00001, 3.52 )	B	4.7194	( 0.00001, 9.81 )	OKAY	13.3725	( 0.73, 26.02 )	OKAY	28.5555	( 0.15, 56.96 )	A
B11	IKBKB	0.9939	( 0.47, 1.52 )	OKAY	0.6849	( 0.36, 1.01 )	OKAY	0.6895	( 0.41, 0.97 )	OKAY	0.757	( 0.43, 1.09 )	OKAY	0.9356	( 0.55, 1.32 )	OKAY
B12	IL10	0.2537	( 0.05, 0.46 )	OKAY	0.2337	( 0.15, 0.32 )	OKAY	0.8112	( 0.45, 1.17 )	OKAY	1.3201	( 0.64, 2.00 )	OKAY	21.8369	( 11.88, 31.79 )	OKAY
C01	IL12A	2.9031	( 0.00001, 6.71 )	B	2.3513	( 0.00001, 4.70 )	B	5.8199	( 0.00001, 11.73 )	OKAY	9.4283	( 0.30, 18.56 )	OKAY	6.9158	( 0.48, 13.35 )	OKAY
C02	IL1A	1.9391	( 0.17, 3.71 )	OKAY	4.074	( 1.71, 6.44 )	OKAY	32.2761	( 2.45, 62.10 )	OKAY	52.7463	( 20.69, 84.81 )	OKAY	525.847	( 141.11, 910.58 )	OKAY
C03	IL1B	1.2988	( 0.00, 2.59 )	OKAY	1.3971	( 0.00001, 2.83 )	OKAY	74.0278	( 0.00001, 165.89 )	OKAY	132.918	( 13.81, 252.03 )	OKAY	411.372	( 82.13, 740.61 )	OKAY
C04	IL2	1.5544	( 0.63, 2.47 )	C	1.2728	( 0.87, 1.68 )	B	1.5341	( 0.92, 2.14 )	B	2.1394	( 0.60, 3.68 )	B	2.6842	( 0.00001, 5.44 )	B
C05	IL6	2.839	( 0.37, 5.30 )	B	5.6485	( 0.56, 10.74 )	B	244.586	( 0.00001, 515.72 )	A	532.559	( 111.28, 953.84 )	A	1655.78	( 281.22, 3030.35 )	A
C06	IL8	10.4845	( 1.64, 19.33 )	OKAY	13.2201	( 6.94, 19.50 )	OKAY	70.8843	( 34.46, 107.31 )	OKAY	124.5	( 62.50, 186.50 )	OKAY	116.752	( 51.10, 182.40 )	OKAY
C07	IRAK1	0.9391	( 0.12, 1.76 )	OKAY	0.7604	( 0.43, 1.09 )	OKAY	0.9505	( 0.74, 1.16 )	OKAY	1.1813	( 0.92, 1.45 )	OKAY	0.9218	( 0.75, 1.09 )	OKAY
C08	IRAK2	1.9705	( 0.43, 3.51 )	OKAY	3.2482	( 2.16, 4.34 )	OKAY	1.8725	( 0.00001, 7.95 )	OKAY	11.1132	( 5.37, 16.86 )	OKAY	22.2803	( 10.63, 33.93 )	OKAY
C09	IRF1	0.6212	( 0.25, 0.99 )	OKAY	0.8079	( 0.50, 1.11 )	OKAY	1.2366	( 0.79, 1.68 )	OKAY	2.0019	( 1.10, 2.90 )	OKAY	2.9182	( 1.68, 4.16 )	OKAY
C10	IRF3	1.3525	( 0.61, 2.09 )	OKAY	0.9872	( 0.65, 1.33 )	OKAY	0.7686	( 0.60, 0.93 )	OKAY	0.71	( 0.52, 0.90 )	OKAY	0.6533	( 0.49, 0.81 )	OKAY
C11	JUN	7.8255	( 3.07, 12.58 )	OKAY	2.2687	( 1.40, 3.14 )	OKAY	6.0126	( 4.29, 7.74 )	OKAY	5.1501	( 2.37, 7.93 )	OKAY	1.347	( 0.76, 1.94 )	OKAY
C12	LTA	4.175	( 0.00001, 9.70 )	B	3.0303	( 0.00001, 6.61 )	B	9.1692	( 0.00001, 21.41 )	OKAY	11.5819	( 0.00001, 24.17 )	OKAY	13.8912	( 0.00001, 28.86 )	OKAY
D01	CD180	0.4909	( 0.19, 0.79 )	OKAY	0.4822	( 0.36, 0.61 )	OKAY	0.3549	( 0.28, 0.43 )	OKAY	0.2361	( 0.18, 0.29 )	OKAY	0.1362	( 0.09, 0.18 )	OKAY
D02	LY86	1.1655	( 0.41, 1.92 )	OKAY	0.9433	( 0.63, 1.25 )	OKAY	1.0824	( 0.64, 1.53 )	OKAY	1.0145	( 0.66, 1.37 )	OKAY	0.838	( 0.56, 1.11 )	OKAY
D03	LY96	1.1663	( 0.52, 1.81 )	OKAY	0.8812	( 0.48, 1.28 )	OKAY	0.8187	( 0.41, 1.23 )	OKAY	0.8683	( 0.50, 1.24 )	OKAY	0.6873	( 0.37, 1.00 )	OKAY
D04	MAP2K3	1.5252	( 0.55, 2.50 )	OKAY	1.098	( 0.58, 1.61 )	OKAY	1.8424	( 0.89, 2.80 )	OKAY	2.5502	( 1.52, 3.58 )	OKAY	2.5649	( 1.40, 3.73 )	OKAY
D05	MAP2K4	1.0132	( 0.46, 1.57 )	OKAY	0.8639	( 0.64, 1.09 )	OKAY	0.7852	( 0.52, 1.05 )	OKAY	0.6933	( 0.42, 0.96 )	OKAY	1.0659	( 0.72, 1.41 )	OKAY
D06	MAP3K1	0.5452	( 0.19, 0.90 )	OKAY	0.4904	( 0.33, 0.65 )	OKAY	0.5254	( 0.35, 0.70 )	OKAY	0.5761	( 0.33, 0.82 )	OKAY	0.5607	( 0.35, 0.77 )	OKAY
D07	MAP3K7	2.3672	( 0.00001, 7.18 )	OKAY	0.7082	( 0.00001, 2.68 )	OKAY	1.7048	( 0.00001, 5.02 )	OKAY	2.074	( 0.00001, 6.10 )	OKAY	15.1905	( 0.00001, 76.36 )	OKAY
D08	TAB1	0.5884	( 0.16, 1.01 )	OKAY	0.7016	( 0.45, 0.95 )	OKAY	0.6302	( 0.39, 0.87 )	OKAY	0.4472	( 0.27, 0.62 )	OKAY	0.7357	( 0.46, 1.02 )	OKAY
D09	MAP4K4	1.1415	( 0.32, 1.96 )	OKAY	0.8491	( 0.48, 1.22 )	OKAY	1.0294	( 0.56, 1.49 )	OKAY	1.388	( 0.76, 2.02 )	OKAY	2.0196	( 1.11, 2.93 )	OKAY
D10	MAPK8	1.542	( 0.81, 2.27 )	OKAY	0.3171	( 0.00001, 1.09 )	OKAY	1.0626	( 0.81, 1.32 )	OKAY	1.2046	( 0.94, 1.47 )	OKAY	1.3673	( 1.08, 1.65 )	OKAY
D11	MAPK8IP3	1.05	( 0.79, 1.31 )	OKAY	0.8902	( 0.63, 1.15 )	OKAY	0.6608	( 0.50, 0.82 )	OKAY	0.8286	( 0.60, 1.06 )	OKAY	0.7846	( 0.56, 1.01 )	OKAY
D12	MYD88	0.8159	( 0.12, 1.51 )	OKAY	0.5863	( 0.32, 0.85 )	OKAY	0.6903	( 0.38, 1.00 )	OKAY	0.7216	( 0.35, 1.10 )	OKAY	0.7198	( 0.36, 1.08 )	OKAY
E01	NFKB1	1.0884	( 0.29, 1.89 )	OKAY	1.0584	( 0.36, 1.76 )	OKAY	2.7968	( 0.82, 4.78 )	OKAY	3.7868	( 1.70, 5.87 )	OKAY	5.9566	( 2.56, 9.35 )	OKAY
E02	NFKB2	0.876	( 0.25, 1.50 )	OKAY	1.0216	( 0.71, 1.33 )	OKAY	1.5594	( 0.85, 2.27 )	OKAY	1.9851	( 1.37, 2.60 )	OKAY	2.8961	( 1.84, 3.95 )	OKAY
E03	NFKBIA	0.4941	( 0.21, 0.78 )	OKAY	1.4215	( 0.90, 1.95 )	OKAY	1.6806	( 0.68, 2.68 )	OKAY	3.402	( 2.51, 4.30 )	OKAY	7.9983	( 5.04, 10.96 )	OKAY
E04	NFKBIL1	0.8394	( 0.08, 1.60 )	OKAY	0.8135	( 0.38, 1.25 )	OKAY	0.5065	( 0.33, 0.68 )	OKAY	0.7167	( 0.26, 1.17 )	OKAY	0.6965	( 0.45, 0.94 )	OKAY
E05	NFRKB	1.0762	( 0.30, 1.85 )	OKAY	0.9931	( 0.54, 1.45 )	OKAY	0.8467	( 0.42, 1.27 )	OKAY	0.88	( 0.49, 1.27 )	OKAY	1.0844	( 0.67, 1.50 )	OKAY
E06	NR2C2	1.0561	( 0.29, 1.82 )	OKAY	0.884	( 0.56, 1.21 )	OKAY	0.6835	( 0.38, 0.99 )	OKAY	0.7629	( 0.39, 1.13 )	OKAY	0.7472	( 0.42, 1.08 )	OKAY
E07	PELI1	1.4757	( 0.45, 2.50 )	OKAY	1.0805	( 0.54, 1.62 )	OKAY	1.5803	( 0.99, 2.17 )	OKAY	2.6855	( 1.55, 3.83 )	OKAY	1.643	( 0.66, 2.63 )	OKAY
E08	PPARA	1.0243	( 0.33, 1.72 )	OKAY	1.1081	( 0.83, 1.38 )	OKAY	1.0947	( 0.88, 1.31 )	OKAY	0.894	( 0.65, 1.13 )	OKAY	1.3656	( 1.06, 1.67 )	OKAY
E09	PRKRA	1.1466	( 0.43, 1.86 )	OKAY	0.8044	( 0.53, 1.08 )	OKAY	0.8144	( 0.52, 1.11 )	OKAY	0.851	( 0.52, 1.18 )	OKAY	0.861	( 0.57, 1.15 )	OKAY
E10	PTGS2	6.4917	( 1.94, 11.04 )	OKAY	3.2482	( 0.54, 5.96 )	OKAY	90.5847	( 24.66, 156.50 )	OKAY	154.943	( 91.29, 218.60 )	OKAY	238.674	( 132.83, 344.52 )	OKAY
E11	REL	2.6441	( 1.44, 3.85 )	OKAY	1.4731	( 0.84, 2.11 )	OKAY	4.6615	( 2.62, 6.70 )	OKAY	6.7674	( 4.04, 9.49 )	OKAY	9.0562	( 5.91, 12.21 )	OKAY
E12	RELA	0.3151	( 0.00001, 1.26 )	OKAY	1.0563	( 0.69, 1.42 )	OKAY	1.1077	( 0.50, 1.72 )	OKAY	1.5666	( 0.74, 2.40 )	OKAY	1.8149	( 0.85, 2.78 )	OKAY
F01	RIPK2	1.379	( 0.44, 2.32 )	OKAY	1.163	( 0.87, 1.46 )	OKAY	2.3577	( 1.36, 3.35 )	OKAY	2.5966	( 1.66, 3.53 )	OKAY	3.7087	( 2.41, 5.00 )	OKAY
F02	SARM1	1.3621	( 0.33, 2.39 )	OKAY	1.12	( 0.67, 1.57 )	OKAY	0.9547	( 0.59, 1.32 )	OKAY	0.8478	( 0.52, 1.18 )	OKAY	0.4971	( 0.24, 0.75 )	OKAY
F03	SIGIRR	1.1638	( 0.36, 1.97 )	OKAY	0.7615	( 0.33, 1.19 )	OKAY	1.0263	( 0.65, 1.40 )	OKAY	1.0504	( 0.60, 1.50 )	OKAY	0.6347	( 0.38, 0.89 )	A
F04	ECSIT	1.3851	( 0.60, 2.17 )	OKAY	0.8957	( 0.57, 1.22 )	OKAY	0.8266	( 0.54, 1.11 )	OKAY	0.8064	( 0.51, 1.10 )	OKAY	0.8893	( 0.53, 1.25 )	OKAY
F05	TBK1	1.4042	( 0.66, 2.14 )	OKAY	1.467	( 0.99, 1.94 )	OKAY	1.193	( 0.80, 1.59 )	OKAY	1.0843	( 0.72, 1.45 )	OKAY	1.7364	( 1.13, 2.34 )	OKAY
F06	TICAM2	0.7623	( 0.28, 1.24 )	OKAY	0.66	( 0.47, 0.85 )	OKAY	0.674	( 0.45, 0.89 )	OKAY	0.7571	( 0.51, 1.00 )	OKAY	0.72	( 0.56, 0.88 )	OKAY
F07	TIRAP	0.5695	( 0.23, 0.91 )	OKAY	0.3946	( 0.26, 0.53 )	OKAY	0.344	( 0.24, 0.44 )	OKAY	0.4026	( 0.30, 0.51 )	OKAY	0.6898	( 0.47, 0.91 )	OKAY
F08	TLR1	0.555	( 0.18, 0.93 )	OKAY	0.9681	( 0.57, 1.37 )	OKAY	0.482	( 0.15, 0.81 )	OKAY	0.5254	( 0.34, 0.71 )	OKAY	0.6488	( 0.28, 1.02 )	OKAY
F09	TLR10	5.7693	( 1.06, 10.48 )	A	2.5204	( 0.31, 4.73 )	A	5.7104	( 1.74, 9.68 )	A	3.8264	( 0.77, 6.88 )	A	1.4954	( 0.14, 2.85 )	B
F10	TLR2	0.9203	( 0.43, 1.41 )	OKAY	0.9586	( 0.53, 1.39 )	OKAY	1.3452	( 0.86, 1.83 )	OKAY	2.0596	( 1.65, 2.47 )	OKAY	2.4724	( 1.66, 3.28 )	OKAY
F11	TLR3	0.9503	( 0.38, 1.52 )	A	0.5468	( 0.33, 0.76 )	A	0.4202	( 0.23, 0.61 )	A	0.3487	( 0.11, 0.58 )	A	0.4505	( 0.28, 0.62 )	A
F12	TLR4	0.73	( 0.22, 1.24 )	OKAY	0.7302	( 0.49, 0.97 )	OKAY	0.5311	( 0.32, 0.74 )	OKAY	0.4908	( 0.24, 0.74 )	OKAY	0.4413	( 0.25, 0.63 )	OKAY
G01	TLR5	0.5581	( 0.16, 0.96 )	OKAY	0.3665	( 0.17, 0.57 )	OKAY	0.4682	( 0.27, 0.67 )	OKAY	0.5229	( 0.30, 0.74 )	OKAY	0.327	( 0.16, 0.50 )	OKAY
G02	TLR6	0.6724	( 0.12, 1.23 )	OKAY	0.6171	( 0.40, 0.84 )	OKAY	0.5452	( 0.35, 0.74 )	OKAY	0.5682	( 0.35, 0.79 )	OKAY	0.5633	( 0.34, 0.79 )	OKAY
G03	TLR7	1.2412	( 0.52, 1.96 )	OKAY	0.5287	( 0.13, 0.93 )	OKAY	1.2033	( 0.46, 1.95 )	OKAY	1.1836	( 0.45, 1.92 )	OKAY	0.7902	( 0.32, 1.26 )	OKAY
G04	TLR8	0.8844	( 0.32, 1.45 )	OKAY	0.6176	( 0.26, 0.97 )	OKAY	0.4313	( 0.18, 0.68 )	OKAY	0.2458	( 0.00001, 0.55 )	OKAY	0.3918	( 0.16, 0.62 )	OKAY
G05	TLR9	1.1864	( 0.28, 2.10 )	B	1.3929	( 0.44, 2.35 )	B	2.1129	( 1.06, 3.16 )	OKAY	1.2315	( 0.55, 1.91 )	B	0.3821	( 0.02, 0.75 )	B
G06	TNF	0.7887	( 0.20, 1.38 )	OKAY	0.9582	( 0.37, 1.55 )	OKAY	41.8222	( 9.12, 74.53 )	OKAY	74.0998	( 38.08, 110.12 )	OKAY	205.202	( 51.14, 359.27 )	OKAY
G07	TNFRSF1A	0.5939	( 0.31, 0.88 )	OKAY	0.6028	( 0.46, 0.75 )	OKAY	0.2377	( 0.20, 0.28 )	OKAY	0.2771	( 0.22, 0.33 )	OKAY	0.3228	( 0.23, 0.41 )	OKAY
G08	TOLLIP	0.9969	( 0.22, 1.77 )	OKAY	1.4544	( 1.01, 1.89 )	OKAY	1.089	( 0.79, 1.38 )	OKAY	1.1243	( 0.56, 1.69 )	OKAY	1.3152	( 1.03, 1.60 )	OKAY
G09	TRAF6	1.091	( 0.18, 2.00 )	OKAY	1.1891	( 0.67, 1.70 )	OKAY	0.8775	( 0.45, 1.30 )	OKAY	1.2747	( 0.64, 1.91 )	OKAY	1.0641	( 0.58, 1.55 )	OKAY
G10	TICAM1	1.2511	( 0.70, 1.80 )	OKAY	1.4571	( 0.98, 1.94 )	OKAY	1.3224	( 0.72, 1.92 )	OKAY	2.2275	( 1.69, 2.77 )	OKAY	1.9874	( 1.50, 2.48 )	OKAY
G11	UBE2N	1.6335	( 0.92, 2.35 )	OKAY	1.2271	( 1.01, 1.45 )	OKAY	1.1088	( 0.79, 1.42 )	OKAY	1.4888	( 1.07, 1.91 )	OKAY	1.5662	( 1.07, 2.06 )	OKAY
G12	UBE2V1	1.0484	( 0.00001, 2.12 )	A	0.5612	( 0.35, 0.78 )	A	0.8804	( 0.51, 1.25 )	A	0.8927	( 0.44, 1.34 )	A	0.6486	( 0.33, 0.97 )	A
H01	B2M	1.3978	( 0.32, 2.47 )	OKAY	1.0242	( 0.65, 1.40 )	OKAY	1.0389	( 0.61, 1.47 )	OKAY	1.0954	( 0.65, 1.54 )	OKAY	0.9722	( 0.59, 1.35 )	OKAY
H02	HPRT1	1.1667	( 0.44, 1.89 )	OKAY	0.9637	( 0.75, 1.18 )	OKAY	0.9704	( 0.81, 1.13 )	OKAY	1.0789	( 0.86, 1.30 )	OKAY	1.1634	( 0.98, 1.35 )	OKAY
H03	RPL13A	1.6463	( 0.00001, 3.38 )	OKAY	0.9354	( 0.64, 1.24 )	OKAY	0.9387	( 0.70, 1.18 )	OKAY	0.9463	( 0.74, 1.16 )	OKAY	0.8595	( 0.63, 1.09 )	OKAY
H04	GAPDH	0.1621	( 0.00001, 0.76 )	OKAY	1.0739	( 0.84, 1.31 )	OKAY	0.9767	( 0.83, 1.12 )	OKAY	1.0798	( 0.88, 1.28 )	OKAY	0.8932	( 0.80, 0.99 )	OKAY
H05	ACTB	1.3605	( 0.64, 2.08 )	OKAY	0.9964	( 0.63, 1.36 )	OKAY	1.0585	( 0.61, 1.51 )	OKAY	0.8511	( 0.50, 1.20 )	OKAY	1.1524	( 0.67, 1.64 )	OKAY
H06	HGDC	1.5544	( 0.63, 2.47 )	C	1.1059	( 0.67, 1.54 )	C	1.167	( 0.92, 1.42 )	C	1.3008	( 0.98, 1.62 )	C	1.1545	( 0.92, 1.39 )	C
H07	RTC	1.2162	( 0.22, 2.21 )	OKAY	0.8851	( 0.46, 1.31 )	OKAY	1.2206	( 0.63, 1.81 )	OKAY	1.4732	( 0.76, 2.19 )	OKAY	1.1375	( 0.77, 1.50 )	OKAY
H08	RTC	1.2259	( 0.21, 2.24 )	OKAY	1.4895	( 0.83, 2.15 )	OKAY	1.5086	( 0.79, 2.23 )	OKAY	1.629	( 0.48, 2.77 )	OKAY	1.6817	( 0.89, 2.48 )	OKAY
H09	RTC	1.3893	( 0.18, 2.60 )	OKAY	1.0134	( 0.45, 1.58 )	OKAY	1.3012	( 0.41, 2.19 )	OKAY	1.4724	( 0.41, 2.53 )	OKAY	1.1513	( 0.48, 1.82 )	OKAY
H10	PPC	2.0988	( 1.25, 2.95 )	OKAY	1.4267	( 0.93, 1.92 )	OKAY	1.0676	( 0.84, 1.29 )	OKAY	1.2584	( 1.01, 1.51 )	OKAY	1.1239	( 0.92, 1.33 )	OKAY
H11	PPC	2.0714	( 1.17, 2.97 )	OKAY	1.3856	( 0.75, 2.02 )	OKAY	1.2262	( 0.84, 1.61 )	OKAY	1.3254	( 0.80, 1.85 )	OKAY	1.2431	( 0.85, 1.63 )	OKAY
H12	PPC	1.8421	( 0.72, 2.96 )	OKAY	1.3462	( 0.87, 1.83 )	OKAY	1.1341	( 0.66, 1.60 )	OKAY	1.3327	( 0.75, 1.92 )	OKAY	1.0536	( 0.68, 1.42 )	OKAY
Comments:
A: This gene’s average threshold cycle is relatively high (> 30) in either the control or the test sample, and is reasonably low in the other sample (< 30).
These data mean that the gene’s expression is relatively low in one sample and reasonably detected in the other sample suggesting that the actual fold-change value is at least as large as the calculated and reported fold-change result.
This fold-change result may also have greater variations if p value > 0.05; therefore, it is important to have a sufficient number of biological replicates to validate the result for this gene.
B: This gene’s average threshold cycle is relatively high (> 30), meaning that its relative expression level is low, in both control and test samples, and the p-value for the fold-change is either unavailable or relatively high (p > 0.05).
This fold-change result may also have greater variations; therefore, it is important to have a sufficient number of biological replicates to validate the result for this gene.
C: This gene’s average threshold cycle is either not determined or greater than the defined cut-off value (default 35), in both samples meaning that its expression was undetected, making this fold-change result erroneous and un-interpretable.
Fold Change & Fold Regulation:
Fold-Change (2^(- Delta Delta Ct)) is the normalized gene expression (2^(- Delta Ct)) in the Test Sample divided the normalized gene expression (2^(- Delta Ct)) in the Control Sample.
Fold-Regulation represents fold-change results in a biologically meaningful way. Fold-change values greater than one indicate a positive- or an up-regulation, and the fold-regulation is equal to the fold-change.
Fold-change values less than one indicate a negative or down-regulation, and the fold-regulation is the negative inverse of the fold-change.
Fold-change and fold-regulation values greater than 2 are indicated in red; fold-change values less than 0.5 and fold-regulation values less than -2 are indicated in blue.

## Sheet: p-value
		p-value (comparing to control group)
Position	Symbol	Group 1	Group 2	Group 3	Group 4	Group 5
A01	BTK	0.844749	0.043234	0.012219	0.012134	0.002383		Control Group: Unexposed
A02	CASP8	0.322489	0.024065	0.018825	0.034767	0.04285		Group1: Ag20-citrate
A03	CCL2	0.183873	0.102297	0.717257	0.976834	0.170878		Group2: Ag110-citrate
A04	CD14	0.547077	0.378565	0.165959	0.248406	0.165833		Group3: Ag20-citrate + M.tb
A05	CD80	0.033757	0.010983	0.015088	0.011662	0.000126		Group4: Ag110-citrate + M.tb
A06	CD86	0.589366	0.115722	0.799823	0.776067	0.20607		Group5: M.tb
A07	CHUK	0.640443	0.182693	0.387318	0.837203	0.855205
A08	CLEC4E	0.485782	0.412109	0.34675	0.002452	0.000172
A09	CSF2	0.852127	0.107577	0.076076	0.007116	0.011072
A10	CSF3	0.200395	0.433248	0.049671	0.020435	0.012476
A11	CXCL10	0.198617	0.287179	0.320287	0.925639	0.137983
A12	EIF2AK2	0.549742	0.284915	0.295907	0.374169	0.084024
B01	ELK1	0.60975	0.932571	0.695139	0.652918	0.35707
B02	FADD	0.052926	0.003377	0.000455	0.002125	0.031866
B03	FOS	0.0029	0.489476	0.009363	0.059659	0.682849
B04	HMGB1	0.301748	0.823837	0.582457	0.614453	0.518212
B05	HRAS	0.483513	0.343976	0.435535	0.145406	0.140124
B06	HSPA1A	0.045869	0	1e-06	0.000305	0.006197
B07	HSPD1	0.305394	0.009287	0.022427	0.001292	0.618761
B08	IFNA1	0.244453	0.196877	0.015698	0.065104	0.002731
B09	IFNB1	0.000294	0.087425	0.1646	0.009122	0.207621
B10	IFNG	0.945377	0.461213	0.040117	0.000259	0.001095
B11	IKBKB	0.761812	0.147296	0.089405	0.375811	0.836804
B12	IL10	0.028464	0.001998	0.344294	0.265032	0.00077
C01	IL12A	0.239979	0.170196	0.017366	0.006987	0.002619
C02	IL1A	0.2311	0.013763	0.003409	0.002208	0.009733
C03	IL1B	0.633977	0.541028	0.02268	0.01321	0.000429
C04	IL2	0.200395	0.159379	0.08322	0.209413	0.247093
C05	IL6	0.121213	0.050103	0.111116	0.004596	0.001782
C06	IL8	0.070669	0.000274	0.000537	0.000155	0.006029
C07	IRAK1	0.589663	0.258177	0.6361	0.177135	0.367412
C08	IRAK2	0.206606	0.000174	0.014315	0.005778	0.002213
C09	IRF1	0.283204	0.250555	0.27905	0.021462	0.007282
C10	IRF3	0.268959	0.95318	0.050236	0.041192	0.012934
C11	JUN	0.01196	0.014148	5.7e-05	0.00583	0.212311
C12	LTA	0.096267	0.1319	0.00963	0.002648	0.024302
D01	CD180	0.169399	0.000896	0.000106	2.8e-05	1.2e-05
D02	LY86	0.490448	0.738804	0.616115	0.908381	0.315486
D03	LY96	0.618065	0.527724	0.480649	0.482835	0.19174
D04	MAP2K3	0.217402	0.587136	0.050277	0.003442	0.010071
D05	MAP2K4	0.707399	0.268046	0.186119	0.133224	0.698443
D06	MAP3K1	0.282026	0.009147	0.012992	0.043757	0.021488
D07	MAP3K7	0.548793	0.523171	0.490734	0.902212	0.346549
D08	TAB1	0.599652	0.079482	0.053391	0.0016	0.234263
D09	MAP4K4	0.500493	0.490399	0.843727	0.157848	0.023383
D10	MAPK8	0.170585	0.928971	0.590899	0.135749	0.015845
D11	MAPK8IP3	0.646969	0.531729	0.007663	0.310622	0.117085
D12	MYD88	0.803215	0.059719	0.162938	0.317319	0.249078
E01	NFKB1	0.741579	0.870223	0.063772	0.005166	0.002381
E02	NFKB2	0.83475	0.953531	0.103142	0.002775	0.001275
E03	NFKBIA	0.04591	0.144453	0.063972	1.7e-05	0.000225
E04	NFKBIL1	0.677532	0.7708	0.004305	0.660337	0.068358
E05	NFRKB	0.57461	0.964669	0.571915	0.590809	0.807923
E06	NR2C2	0.583249	0.454683	0.112261	0.348126	0.197357
E07	PELI1	0.308898	0.584035	0.084829	0.022346	0.182814
E08	PPARA	0.567267	0.345962	0.348545	0.639574	0.033275
E09	PRKRA	0.518223	0.231413	0.290319	0.419041	0.368864
E10	PTGS2	0.008241	0.062619	0.007335	9e-06	0.000154
E11	REL	0.033967	0.095574	0.002909	0.002723	8.4e-05
E12	RELA	0.585597	0.809348	0.551856	0.130939	0.039183
F01	RIPK2	0.368134	0.428829	0.011324	0.002499	0.000586
F02	SARM1	0.379599	0.590177	0.790327	0.417822	0.027747
F03	SIGIRR	0.461725	0.598545	0.987103	0.847813	0.082954
F04	ECSIT	0.311393	0.58477	0.300426	0.288055	0.620241
F05	TBK1	0.288504	0.054527	0.392743	0.729431	0.019589
F06	TICAM2	0.914661	0.020188	0.039195	0.117858	0.022978
F07	TIRAP	0.228268	0.000552	7.5e-05	0.000155	0.046393
F08	TLR1	0.331455	0.86605	0.022191	0.0029	0.125897
F09	TLR10	0.044489	0.08838	0.000278	0.015748	0.335734
F10	TLR2	0.884838	0.86735	0.157667	0.000116	0.003712
F11	TLR3	0.857511	0.020657	0.006015	0.006147	0.005471
F12	TLR4	0.809775	0.081703	0.01611	0.017948	0.007187
G01	TLR5	0.362599	0.013157	0.023851	0.037237	0.012515
G02	TLR6	0.93735	0.040496	0.018923	0.031187	0.026785
G03	TLR7	0.42432	0.296954	0.442074	0.471197	0.528374
G04	TLR8	0.831116	0.19036	0.044939	0.035707	0.033591
G05	TLR9	0.471265	0.375192	0.025346	0.491416	0.271279
G06	TNF	0.787203	0.897274	0.002134	1.5e-05	0.007729
G07	TNFRSF1A	0.117812	0.003389	1e-06	3e-06	1.7e-05
G08	TOLLIP	0.578191	0.046	0.574644	0.514562	0.052773
G09	TRAF6	0.521635	0.403807	0.688803	0.306165	0.735332
G10	TICAM1	0.331565	0.05754	0.226029	0.000215	0.000564
G11	UBE2N	0.115156	0.056887	0.414677	0.047607	0.018039
G12	UBE2V1	0.506908	0.039069	0.526904	0.711731	0.166512
H01	B2M	0.376609	0.974663	0.86653	0.705498	0.876715
H02	HPRT1	0.468372	0.836351	0.744193	0.462777	0.095168
H03	RPL13A	0.345892	0.73272	0.609051	0.558843	0.304817
H04	GAPDH	0.561249	0.440456	0.787431	0.393662	0.081731
H05	ACTB	0.313928	0.949936	0.737746	0.488603	0.501553
H06	HGDC	0.200395	0.507064	0.185701	0.062119	0.201667
H07	RTC	0.439257	0.73775	0.402693	0.213652	0.463559
H08	RTC	0.436352	0.101567	0.123358	0.28161	0.055844
H09	RTC	0.394135	0.983519	0.406241	0.30513	0.622184
H10	PPC	0.016327	0.071508	0.569496	0.045574	0.255543
H11	PPC	0.021181	0.132069	0.243261	0.231241	0.206355
H12	PPC	0.145962	0.151716	0.540569	0.247557	0.822083
p-value:
The p values are calculated based on a Student’s t-test of the replicate 2^(- Delta Ct) values for each gene in the control group and treatment groups, and p values less than 0.05 are indicated in red.

## Sheet: Fold Regulation
		Up-Down Regulation (comparing to control group)
		Group 1 (Ag20-cit)		Group 2 (Ag110-cit)		Group 3 (Ag20-cit + M.tb)		Group 4 (Ag110-cit + M.tb)		Group 5 (M.tb)
Position	Symbol	Fold Regulation	Comments	Fold Regulation	Comments	Fold Regulation	Comments	Fold Regulation	Comments	Fold Regulation	Comments
A01	BTK	-1.3014	OKAY	-1.5593	OKAY	-1.5718	OKAY	-1.6331	OKAY	-2.0118	OKAY	Control Group: Unexposed
A02	CASP8	-1.8583	OKAY	-2.3281	OKAY	-2.8497	OKAY	-2.3741	OKAY	-1.9176	OKAY	Group1: Ag20-citrate
A03	CCL2	-1.7392	OKAY	-2.2221	OKAY	1.0021	OKAY	-1.1578	OKAY	-1.8456	OKAY	Group2: Ag110-citrate
A04	CD14	-1.3657	OKAY	-1.8393	OKAY	-2.2201	OKAY	-2.4575	OKAY	-2.9717	OKAY	Group3: Ag20-citrate + M.tb
A05	CD80	1.609	OKAY	2.5295	OKAY	2.8265	OKAY	4.0078	OKAY	10.1155	OKAY	Group4: Ag110-citrate + M.tb
A06	CD86	1.1066	OKAY	-1.3543	OKAY	-1.0366	OKAY	-1.0816	OKAY	-1.3397	OKAY	Group5: M.tb
A07	CHUK	-1.0545	OKAY	-1.2683	OKAY	-4.7135	OKAY	-1.0471	OKAY	1.01	OKAY
A08	CLEC4E	-1.4544	OKAY	1.2437	OKAY	-1.1122	OKAY	2.4743	OKAY	4.6386	OKAY
A09	CSF2	1.2487	B	2.5387	B	630.17	A	2584.73	A	18910.5	A
A10	CSF3	1.5544	C	1.134	B	71.6153	A	418.823	A	2215.01	A
A11	CXCL10	-4.2717	A	-1.9539	A	-1.5653	A	-1.0861	OKAY	1.7587	OKAY
A12	EIF2AK2	1.0824	OKAY	-1.2421	OKAY	-1.2093	OKAY	-1.2992	OKAY	-1.5245	OKAY
B01	ELK1	1.0608	OKAY	-1.0135	OKAY	-1.1207	OKAY	1.0893	OKAY	1.2119	OKAY
B02	FADD	-3.7084	OKAY	-2.4035	OKAY	-5.138	OKAY	-2.8743	OKAY	-1.6418	OKAY
B03	FOS	7.043	OKAY	1.1004	OKAY	7.5758	OKAY	6.6401	OKAY	-1.6988	OKAY
B04	HMGB1	1.404	OKAY	1.0556	OKAY	-1.1205	OKAY	-1.1034	OKAY	-1.2126	OKAY
B05	HRAS	1.1389	OKAY	-1.1691	OKAY	1.0777	OKAY	-1.1513	OKAY	1.1982	OKAY
B06	HSPA1A	138.85	OKAY	67.549	OKAY	118.406	OKAY	131.982	OKAY	2.5391	OKAY
B07	HSPD1	1.6135	OKAY	1.7709	OKAY	1.4759	OKAY	1.8282	OKAY	1.0584	OKAY
B08	IFNA1	1.9553	B	1.5087	B	2.1196	OKAY	2.5085	B	4.0668	OKAY
B09	IFNB1	3.4648	OKAY	2.1341	B	2.1064	B	5.9554	OKAY	2.2559	B
B10	IFNG	1.2988	B	1.358	B	4.7194	OKAY	13.3725	OKAY	28.5555	A
B11	IKBKB	-1.0061	OKAY	-1.46	OKAY	-1.4504	OKAY	-1.321	OKAY	-1.0689	OKAY
B12	IL10	-3.9417	OKAY	-4.2786	OKAY	-1.2327	OKAY	1.3201	OKAY	21.8369	OKAY
C01	IL12A	2.9031	B	2.3513	B	5.8199	OKAY	9.4283	OKAY	6.9158	OKAY
C02	IL1A	1.9391	OKAY	4.074	OKAY	32.2761	OKAY	52.7463	OKAY	525.847	OKAY
C03	IL1B	1.2988	OKAY	1.3971	OKAY	74.0278	OKAY	132.918	OKAY	411.372	OKAY
C04	IL2	1.5544	C	1.2728	B	1.5341	B	2.1394	B	2.6842	B
C05	IL6	2.839	B	5.6485	B	244.586	A	532.559	A	1655.78	A
C06	IL8	10.4845	OKAY	13.2201	OKAY	70.8843	OKAY	124.5	OKAY	116.752	OKAY
C07	IRAK1	-1.0648	OKAY	-1.3151	OKAY	-1.0521	OKAY	1.1813	OKAY	-1.0849	OKAY
C08	IRAK2	1.9705	OKAY	3.2482	OKAY	1.8725	OKAY	11.1132	OKAY	22.2803	OKAY
C09	IRF1	-1.6097	OKAY	-1.2378	OKAY	1.2366	OKAY	2.0019	OKAY	2.9182	OKAY
C10	IRF3	1.3525	OKAY	-1.0129	OKAY	-1.301	OKAY	-1.4085	OKAY	-1.5306	OKAY
C11	JUN	7.8255	OKAY	2.2687	OKAY	6.0126	OKAY	5.1501	OKAY	1.347	OKAY
C12	LTA	4.175	B	3.0303	B	9.1692	OKAY	11.5819	OKAY	13.8912	OKAY
D01	CD180	-2.0372	OKAY	-2.0739	OKAY	-2.8175	OKAY	-4.2357	OKAY	-7.3437	OKAY
D02	LY86	1.1655	OKAY	-1.0601	OKAY	1.0824	OKAY	1.0145	OKAY	-1.1933	OKAY
D03	LY96	1.1663	OKAY	-1.1349	OKAY	-1.2215	OKAY	-1.1517	OKAY	-1.4549	OKAY
D04	MAP2K3	1.5252	OKAY	1.098	OKAY	1.8424	OKAY	2.5502	OKAY	2.5649	OKAY
D05	MAP2K4	1.0132	OKAY	-1.1576	OKAY	-1.2735	OKAY	-1.4423	OKAY	1.0659	OKAY
D06	MAP3K1	-1.834	OKAY	-2.0391	OKAY	-1.9032	OKAY	-1.7358	OKAY	-1.7835	OKAY
D07	MAP3K7	2.3672	OKAY	-1.412	OKAY	1.7048	OKAY	2.074	OKAY	15.1905	OKAY
D08	TAB1	-1.6996	OKAY	-1.4254	OKAY	-1.5867	OKAY	-2.2361	OKAY	-1.3593	OKAY
D09	MAP4K4	1.1415	OKAY	-1.1777	OKAY	1.0294	OKAY	1.388	OKAY	2.0196	OKAY	Group definition
D10	MAPK8	1.542	OKAY	-3.1539	OKAY	1.0626	OKAY	1.2046	OKAY	1.3673	OKAY	Control Group: Unexposed
D11	MAPK8IP3	1.05	OKAY	-1.1233	OKAY	-1.5134	OKAY	-1.2068	OKAY	-1.2745	OKAY	Group1: Ag20-citrate
D12	MYD88	-1.2257	OKAY	-1.7057	OKAY	-1.4485	OKAY	-1.3859	OKAY	-1.3892	OKAY	Group2: Ag110-citrate
E01	NFKB1	1.0884	OKAY	1.0584	OKAY	2.7968	OKAY	3.7868	OKAY	5.9566	OKAY	Group3: Ag20-citrate + M.tb
E02	NFKB2	-1.1416	OKAY	1.0216	OKAY	1.5594	OKAY	1.9851	OKAY	2.8961	OKAY	Group4: Ag110-citrate + M.tb
E03	NFKBIA	-2.024	OKAY	1.4215	OKAY	1.6806	OKAY	3.402	OKAY	7.9983	OKAY	Group5: M.tb
E04	NFKBIL1	-1.1914	OKAY	-1.2292	OKAY	-1.9744	OKAY	-1.3953	OKAY	-1.4358	OKAY
E05	NFRKB	1.0762	OKAY	-1.0069	OKAY	-1.181	OKAY	-1.1363	OKAY	1.0844	OKAY
E06	NR2C2	1.0561	OKAY	-1.1313	OKAY	-1.4631	OKAY	-1.3108	OKAY	-1.3384	OKAY
E07	PELI1	1.4757	OKAY	1.0805	OKAY	1.5803	OKAY	2.6855	OKAY	1.643	OKAY
E08	PPARA	1.0243	OKAY	1.1081	OKAY	1.0947	OKAY	-1.1185	OKAY	1.3656	OKAY
E09	PRKRA	1.1466	OKAY	-1.2431	OKAY	-1.2279	OKAY	-1.1751	OKAY	-1.1614	OKAY
E10	PTGS2	6.4917	OKAY	3.2482	OKAY	90.5847	OKAY	154.943	OKAY	238.674	OKAY
E11	REL	2.6441	OKAY	1.4731	OKAY	4.6615	OKAY	6.7674	OKAY	9.0562	OKAY
E12	RELA	-3.1734	OKAY	1.0563	OKAY	1.1077	OKAY	1.5666	OKAY	1.8149	OKAY
F01	RIPK2	1.379	OKAY	1.163	OKAY	2.3577	OKAY	2.5966	OKAY	3.7087	OKAY
F02	SARM1	1.3621	OKAY	1.12	OKAY	-1.0474	OKAY	-1.1795	OKAY	-2.0115	OKAY
F03	SIGIRR	1.1638	OKAY	-1.3132	OKAY	1.0263	OKAY	1.0504	OKAY	-1.5756	A
F04	ECSIT	1.3851	OKAY	-1.1165	OKAY	-1.2098	OKAY	-1.2401	OKAY	-1.1245	OKAY
F05	TBK1	1.4042	OKAY	1.467	OKAY	1.193	OKAY	1.0843	OKAY	1.7364	OKAY
F06	TICAM2	-1.3119	OKAY	-1.5152	OKAY	-1.4837	OKAY	-1.3208	OKAY	-1.3889	OKAY
F07	TIRAP	-1.7559	OKAY	-2.5342	OKAY	-2.9071	OKAY	-2.4839	OKAY	-1.4496	OKAY
F08	TLR1	-1.8018	OKAY	-1.0329	OKAY	-2.0748	OKAY	-1.9032	OKAY	-1.5413	OKAY
F09	TLR10	5.7693	A	2.5204	A	5.7104	A	3.8264	A	1.4954	B
F10	TLR2	-1.0866	OKAY	-1.0431	OKAY	1.3452	OKAY	2.0596	OKAY	2.4724	OKAY
F11	TLR3	-1.0523	A	-1.8289	A	-2.3797	A	-2.8679	A	-2.2199	A
F12	TLR4	-1.3698	OKAY	-1.3694	OKAY	-1.883	OKAY	-2.0375	OKAY	-2.2659	OKAY
G01	TLR5	-1.7918	OKAY	-2.7282	OKAY	-2.1358	OKAY	-1.9124	OKAY	-3.0582	OKAY
G02	TLR6	-1.4872	OKAY	-1.6204	OKAY	-1.8343	OKAY	-1.76	OKAY	-1.7753	OKAY
G03	TLR7	1.2412	OKAY	-1.8915	OKAY	1.2033	OKAY	1.1836	OKAY	-1.2655	OKAY
G04	TLR8	-1.1307	OKAY	-1.619	OKAY	-2.3185	OKAY	-4.0677	OKAY	-2.5525	OKAY
G05	TLR9	1.1864	B	1.3929	B	2.1129	OKAY	1.2315	B	-2.6173	B
G06	TNF	-1.2679	OKAY	-1.0436	OKAY	41.8222	OKAY	74.0998	OKAY	205.202	OKAY
G07	TNFRSF1A	-1.6839	OKAY	-1.659	OKAY	-4.207	OKAY	-3.609	OKAY	-3.0984	OKAY
G08	TOLLIP	-1.0031	OKAY	1.4544	OKAY	1.089	OKAY	1.1243	OKAY	1.3152	OKAY
G09	TRAF6	1.091	OKAY	1.1891	OKAY	-1.1397	OKAY	1.2747	OKAY	1.0641	OKAY
G10	TICAM1	1.2511	OKAY	1.4571	OKAY	1.3224	OKAY	2.2275	OKAY	1.9874	OKAY
G11	UBE2N	1.6335	OKAY	1.2271	OKAY	1.1088	OKAY	1.4888	OKAY	1.5662	OKAY
G12	UBE2V1	1.0484	A	-1.7818	A	-1.1359	A	-1.1202	A	-1.5417	A
H01	B2M	1.3978	OKAY	1.0242	OKAY	1.0389	OKAY	1.0954	OKAY	-1.0286	OKAY
H02	HPRT1	1.1667	OKAY	-1.0377	OKAY	-1.0305	OKAY	1.0789	OKAY	1.1634	OKAY
H03	RPL13A	1.6463	OKAY	-1.0691	OKAY	-1.0653	OKAY	-1.0567	OKAY	-1.1635	OKAY
H04	GAPDH	-6.1672	OKAY	1.0739	OKAY	-1.0239	OKAY	1.0798	OKAY	-1.1195	OKAY
H05	ACTB	1.3605	OKAY	-1.0036	OKAY	1.0585	OKAY	-1.175	OKAY	1.1524	OKAY
H06	HGDC	1.5544	C	1.1059	C	1.167	C	1.3008	C	1.1545	C
H07	RTC	1.2162	OKAY	-1.1299	OKAY	1.2206	OKAY	1.4732	OKAY	1.1375	OKAY
H08	RTC	1.2259	OKAY	1.4895	OKAY	1.5086	OKAY	1.629	OKAY	1.6817	OKAY
H09	RTC	1.3893	OKAY	1.0134	OKAY	1.3012	OKAY	1.4724	OKAY	1.1513	OKAY
H10	PPC	2.0988	OKAY	1.4267	OKAY	1.0676	OKAY	1.2584	OKAY	1.1239	OKAY
H11	PPC	2.0714	OKAY	1.3856	OKAY	1.2262	OKAY	1.3254	OKAY	1.2431	OKAY
H12	PPC	1.8421	OKAY	1.3462	OKAY	1.1341	OKAY	1.3327	OKAY	1.0536	OKAY
Comments:
A: This gene’s average threshold cycle is relatively high (> 30) in either the control or the test sample, and is reasonably low in the other sample (< 30).
These data mean that the gene’s expression is relatively low in one sample and reasonably detected in the other sample suggesting that the actual fold-change value is at least as large as the calculated and reported fold-change result.
This fold-change result may also have greater variations if p value > 0.05; therefore, it is important to have a sufficient number of biological replicates to validate the result for this gene.
B: This gene’s average threshold cycle is relatively high (> 30), meaning that its relative expression level is low, in both control and test samples, and the p-value for the fold-change is either unavailable or relatively high (p > 0.05).
This fold-change result may also have greater variations; therefore, it is important to have a sufficient number of biological replicates to validate the result for this gene.
C: This gene’s average threshold cycle is either not determined or greater than the defined cut-off value (default 35), in both samples meaning that its expression was undetected, making this fold-change result erroneous and un-interpretable.
Fold Change & Fold Regulation:
Fold-Change (2^(- Delta Delta Ct)) is the normalized gene expression (2^(- Delta Ct)) in the Test Sample divided the normalized gene expression (2^(- Delta Ct)) in the Control Sample.
Fold-Regulation represents fold-change results in a biologically meaningful way. Fold-change values greater than one indicate a positive- or an up-regulation, and the fold-regulation is equal to the fold-change.
Fold-change values less than one indicate a negative or down-regulation, and the fold-regulation is the negative inverse of the fold-change.
Fold-change and fold-regulation values greater than 2 are indicated in red; fold-change values less than 0.5 and fold-regulation values less than -2 are indicated in blue.
