# Supplementary material for: Modulation of Human Macrophage Responses to Mycobacterium tuberculosis by Silver Nanoparticles of Different Size and Surface Modification
Source: PLoS One. 2015 Nov 18;10(11):e0143077. doi: 10.1371/journal.pone.0143077 (PMC4651328; doi:10.1371/journal.pone.0143077)
Supplement: S10 Data — (XLS) [file pone.0143077.s012.xls]

## Sheet: Results
			Subjects				Average	stdev
IL1b	SBM	JVM	PMM	JWM	RHF		IL1b
Ag20	0.941419	0.369826	0.796184	1.64999	3.14349	Ag20	1.38018	1.08817
Ag110	1.98862	0.791727	1.2316	1.73249	2.41227	Ag110	1.63134	0.634915
cell	1	1	1	1	1	cell	1	0
Ag20 + M.tb	87.357	98.8615	51.6155	37.8921	108.175	Ag20 + M.tb	76.7801	30.5393
Ag110 + M.tb	101.191	105.499	98.208	129.748	168.838	Ag110 + M.tb	120.697	29.6508
M.tb	143.991	261.297	342.513	429.382	862.353	M.tb	407.907	274.957
HSPA1	SBM	JVM	PMM	JWM	RHF		HSPA1
Ag20	224.942	114.546	216.039	220.837	179.477	Ag20	191.168	46.4951
Ag110	83.906	94.2804	119.438	110.752	134.596	Ag110	108.594	20.0793
cell	1	1	1	1	1	cell	1	0
Ag20 + M.tb	213.194	190.38	169.542	169.553	148.68	Ag20 + M.tb	178.27	24.4644
Ag110 + M.tb	232.655	165.424	180.566	163.711	173.307	Ag110 + M.tb	183.133	28.4883
M.tb	1.07694	2.92436	3.81537	1.58036	2.44135	M.tb	2.36768	1.08363
		IL1b	Average	stdev
		Ag20	1.38018	1.08817
		Ag110	1.63134	0.634915
		M.tb	407.907	274.957
		Ag20 + M.tb	76.7801	30.5393
		Ag110 + M.tb	120.697	29.6508
		HSPA1	Average	stdev
		Ag20	191.168	46.4951
		Ag110	108.594	20.0793
		M.tb	2.36768	1.08363
		Ag20 + M.tb	178.27	24.4644
		Ag110 + M.tb	183.133	28.4883
